# Supplementary material for: Transcriptome analysis of smooth cordgrass (Spartina alterniflora Loisel), a monocot halophyte, reveals candidate genes involved in its adaptation to salinity
Source: BMC Genomics. 2016 Aug 19;17:657. doi: 10.1186/s12864-016-3017-3 (PMC4992267; doi:10.1186/s12864-016-3017-3)
Supplement: Additional file 1: — The comparative analysis among Spartina alterniflora reads with reads of Salterniflora [34] and unigenes of S. pectinata [78]. (XLSX 154 kb) [file 12864_2016_3017_MOESM1_ESM.xlsx]

## Sheet: Sheet1
The comparative analysis among S. alterniflora reads with reads of S. alterniflora published by de Carvalho et al. [34] and unigenes of S. Pectinata published by Gedye et al. [74]
Statistics of downloaded sequence data
Library	Description	Accession	Total sequences
Saleaf_Carvalho	Leaf reads from S.alterniflora (Carvalho et al. 2012)	SRP015702-downloaded from European nucleotide archive	277640
Saroot_Carvalho	root reads from S.alterniflora (Carvalho et al. 2012)	SRP015702-downloaded from European nucleotide archive	218109
Smleaf_Carvalho	leaf reads from S.maritima (Carvalho et al. 2012)	SRP015701-downloaded from European nucleotide archive	475757
Smroot_Carvalho	root reads from S.maritima (Carvalho et al. 2012)	SRP015701-downloaded from European nucleotide archive	508249
Spectinata_Gedye	Unigenes o S. Pectinata (Gedye et al. 2010)	unigenes (contigs and singlets provided as supplementary data)	97405
The Spartina reads showing similarity with S.alterniflora, S.maritima and S,pectinata sequence data										Similarity	SaLeaf_Carvalho	SaRoot_Carvalho	SmLeaf_Carvalho	SmRoot_Carvalho	Sp_Gedye
SaReads	Total Reads	Saleaf_Carvalho	Saroot_Carvalho	Smleaf_Carvalho	Smroot_Carvalho	Spectinata_Gedye				100	12357	20968	5173	4811	8190
LC	239851	112019	140336	143438	148139	166804				>=90	133791	183108	145988	149884	129041
LS	219968	108615	138150	137527	145278	155461				>=80	173138	232025	201483	221222	182693
RC	215127	110474	123267	119655	129553	101810				>=70	203696	267128	242727	271908	225896
RS	95744	33364	37979	37580	40777	32322				>=60	228757	296202	276104	311652	271550
Total	770690	364472	439732	438200	463747	456397				1-100	364472	437546	438200	463747	456397
		47.2916	57.0569	56.8581	60.173	59.2193
The Spartina reads showing similarity with S.alterniflora, S.maritima and S,pectinata sequence data
		Global alignment (start to end) The blastn algorithm with evalue-1e-05
		Our Sa Reads with Saleaf_Carvalho
SaReads	Total Reads	1	>=90%	>=80%	>=70%	>=60%	1-100%
LC	239851	2920	34722	49115	60393	70128	112019
LS	219968	2409	31642	45833	57558	67555	108615
RC	215127	5372	52211	60142	65855	69971	110474
RS	95744	1656	15216	18048	19890	21103	33364
Total	770690	12357	133791	173138	203696	228757	364472
	Total %	1.60337	17.3599	22.4653	26.4303	29.6821	47.2916
		Our Sa reads with Saroot_Carvalho
SaReads	Total Reads	1	>=90%	>=80%	>=70%	>=60%	1-100%
LC	239851	5096	55898	74322	87273	97712	138150
LS	219968	4271	51874	70943	84429	95221	138150
RC	215127	8938	58305	66876	73408	79406	123267
RS	95744	2663	17031	19884	22018	23863	37979
Total	770690	20968	183108	232025	267128	296202	437546
	Total %	2.72068	23.759	30.1061	34.6609	38.4334	56.7733
		Our Sa Reads with SmLeaf_Carvalho
SaReads	Total Reads	1	>=90%	>=80%	>=70%	>=60%	1-100%
LC	239851	1493	41995	63299	79210	92329	143438
LS	219968	1307	38467	59909	75644	88682	137527
RC	215127	1814	50887	60263	67513	72797	119655
RS	95744	559	14639	18012	20360	22296	37580
Total	770690	5173	145988	201483	242727	276104	438200
	Total %	0.671217	18.9425	26.1432	31.4948	35.8256	56.8581
		Our Sa Reads with SmRoot_Carvalho
SaReads	Total Reads	1	>=90%	>=80%	>=70%	>=60%	1-100%
LC	239851	1312	43693	70175	87179	100107	148139
LS	219968	1058	39593	67162	84617	97645	145278
RC	215127	1877	51822	64770	76919	87250	129553
RS	95744	564	14776	19115	23193	26650	40777
Total	770690	4811	149884	221222	271908	311652	463747
	Total %	0.624246	19.448	28.7044	35.2811	40.438	60.173
		Our Sa Reads with Sp_Gedye
SaReads	Total Reads	1	>=90%	>=80%	>=70%	>=60%	1-100%
LC	239851	892	53120	76900	95270	112258	166804
LS	219968	757	48687	70707	87617	103515	155461
RC	215127	5027	20852	26765	32979	42626	101810
RS	95744	1514	6382	8321	10030	13151	32322
Total	770690	8190	129041	182693	225896	271550	456397
	Total %	1.06268	16.7436	23.7051	29.3109	35.2347	59.2193
	SaLeafRoot_Carv with Sp_Gedye
SaLeaRoot_Carv	Total Reads	1	>=90%	>=80%	>=70%	>=60%	1-100%
Leaf	277640	1205	26002	39922	49478	59031	210774
Root	218109	753	45209	72435	92049	107964	163833
Total	495749	1958	71211	112357	141527	166995	374607
	Total %	0.394958	14.3643	22.6641	28.5481	33.6854	75.5638
	SmLeafRoot_Carv with Sp_Gedye
SaLeaRoot_Carv	Total Reads	1	>=90%	>=80%	>=70%	>=60%	1-100%
Leaf	475757	3502	40572	79923	107235	136543	353952
Root	508249	717	32953	90828	132338	168854	403730
Total	984006	4219	73525	170751	239573	305397	757682
	Total %	0.428758	7.47201	17.3526	24.3467	31.0361	76.9997
	SaLeafRoot_Carv with Sm_LeafRoot
SaLeaRoot_Carv	Total Reads	1	>=90%	>=80%	>=70%	>=60%	1-100%
Leaf	277640	73289	217097	241111	253454	260992	276179
Root	218109	7994	86719	133516	159916	175163	210026
Total	495749	81283	303816	374627	413370	436155	486205
	Total %	16.396	61.2842	75.5679	83.3829	87.979	98.0748
