# Supplementary material for: Transcriptome analysis of smooth cordgrass (Spartina alterniflora Loisel), a monocot halophyte, reveals candidate genes involved in its adaptation to salinity
Source: BMC Genomics. 2016 Aug 19;17:657. doi: 10.1186/s12864-016-3017-3 (PMC4992267; doi:10.1186/s12864-016-3017-3)
Supplement: Additional file 3: Table S1. — Protein families found in Spartina alterniflora unigenes retrieved from Pfam database. (XLSX 229 kb) [file 12864_2016_3017_MOESM3_ESM.xlsx]

## Sheet: Sheet1
Table S1
Protein families found in Spartina unigenes retrived from Pfam database
Protein Family	Accession	Sa_unigenes
DUF4323	PF14211.1	448
Pkinase	PF00069.20	394
Pkinase_Tyr	PF07714.12	335
PPR	PF01535.15	270
PPR_2	PF13041.1	266
PPR_1	PF12854.2	230
RVT_2	PF07727.9	224
PPR_3	PF13812.1	220
RRM_1	PF00076.17	179
rve	PF00665.21	177
RVT_1	PF00078.22	171
DUF4324	PF14212.1	169
RRM_6	PF14259.1	162
AAA_16	PF13191.1	151
LRR_4	PF12799.2	134
RRM_5	PF13893.1	127
WD40	PF00400.27	127
LRR_8	PF13855.1	120
TPR_14	PF13428.1	116
AAA_22	PF13401.1	112
TPR_2	PF07719.12	112
TPR_11	PF13414.1	111
APH	PF01636.18	109
MFS_1	PF07690.11	107
LRR_1	PF00560.28	104
TPR_16	PF13432.1	103
UBN2	PF14223.1	101
AAA	PF00004.24	99
LRR_6	PF13516.1	97
Abhydrolase_6	PF12697.2	92
adh_short	PF00106.20	92
Miro	PF08477.8	92
TPR_12	PF13424.1	90
MMR_HSR1	PF01926.18	89
AAA_29	PF13555.1	88
Retrotrans_gag	PF03732.12	88
p450	PF00067.17	87
AAA_17	PF13207.1	86
TPR_1	PF00515.23	86
Myb_DNA-binding	PF00249.26	85
zf-CCHC	PF00098.18	85
Response_reg	PF00072.19	83
ABC_tran	PF00005.22	80
DAO	PF01266.19	80
Pyr_redox_2	PF07992.9	80
AMP-binding	PF00501.23	79
Abhydrolase_5	PF12695.2	76
Epimerase	PF01370.16	76
Sugar_tr	PF00083.19	75
AAA_21	PF13304.1	73
RVP_2	PF08284.6	73
zf-C3HC4_2	PF13923.1	73
AAA_33	PF13671.1	72
AAA_19	PF13245.1	71
DEAD	PF00270.24	71
DUF258	PF03193.11	71
LRR_7	PF13504.1	71
zf-RING_2	PF13639.1	71
AAA_25	PF13481.1	69
zf-RVT	PF13966.1	65
AAA_5	PF07728.9	64
gag_pre-integrs	PF13976.1	64
GTP_EFTU	PF00009.22	64
ubiquitin	PF00240.18	64
HEAT_2	PF13646.1	62
NAD_binding_10	PF13460.1	62
TPR_7	PF13176.1	62
AAA_18	PF13238.1	61
DnaJ	PF00226.26	61
HATPase_c	PF02518.21	61
Aldedh	PF00171.17	60
Mito_carr	PF00153.22	60
UBN2_2	PF14227.1	59
zf-C3HC4_3	PF13920.1	58
Helicase_C	PF00271.26	57
AAA_10	PF12846.2	56
Kdo	PF06293.9	56
NB-ARC	PF00931.17	56
TPR_17	PF13431.1	56
TPR_8	PF13181.1	56
F-box-like	PF12937.2	55
Ras	PF00071.17	55
KR	PF08659.5	54
MobB	PF03205.9	54
Pyr_redox	PF00070.22	54
Transposase_21	PF02992.9	53
zf-C3HC4	PF00097.20	53
NACHT	PF05729.7	52
FAD_binding_3	PF01494.14	51
PP2C	PF00481.16	51
UBN2_3	PF14244.1	51
NAD_binding_8	PF13450.1	50
Zeta_toxin	PF06414.7	50
Chloroa_b-bind	PF00504.16	49
Chromo	PF00385.19	49
FAD_binding_2	PF00890.19	49
HSP70	PF00012.15	49
Cpn60_TCP1	PF00118.19	48
F-box	PF00646.28	48
Abhydrolase_1	PF00561.15	47
efhand	PF00036.27	47
Methyltransf_11	PF08241.7	47
2-Hacid_dh_C	PF02826.14	46
Ank	PF00023.25	46
HEAT	PF02985.17	46
Methyltransf_18	PF12847.2	46
Methyltransf_31	PF13847.1	46
AAA_23	PF13476.1	45
Mg_chelatase	PF01078.16	45
Myb_DNA-bind_6	PF13921.1	45
Pyr_redox_3	PF13738.1	45
TPR_6	PF13174.1	45
AAA_30	PF13604.1	44
ACR_tran	PF00873.14	44
AP2	PF00847.15	44
Arf	PF00025.16	44
Arm	PF00514.18	44
adh_short_C2	PF13561.1	43
Ank_3	PF13606.1	43
Rad60-SLD	PF11976.3	43
3Beta_HSD	PF01073.14	42
Ank_5	PF13857.1	42
EF_hand_4	PF13405.1	42
Methyltransf_26	PF13659.1	42
Ank_2	PF12796.2	41
Ank_4	PF13637.1	41
Asp_protease_2	PF13650.1	41
EF_hand_5	PF13499.1	41
T2SE	PF00437.15	41
AAA_14	PF13173.1	40
Hydrolase	PF00702.21	40
PALP	PF00291.20	40
Aminotran_1_2	PF00155.16	39
DUF4219	PF13961.1	39
gag-asp_proteas	PF13975.1	39
HI0933_like	PF03486.9	39
IstB_IS21	PF01695.12	39
Usp	PF00582.21	39
DUF1602	PF07673.9	38
Dynamin_N	PF00350.18	38
AAA_28	PF13521.1	37
EF_hand_3	PF13202.1	37
Methyltransf_23	PF13489.1	37
RNA_helicase	PF00910.17	37
Thi4	PF01946.12	37
zf-CCCH	PF00642.19	37
IncA	PF04156.9	36
PTR2	PF00854.16	36
RuvB_N	PF05496.7	36
Sigma54_activat	PF00158.21	36
Thioredoxin	PF00085.15	36
3HCDH_N	PF02737.13	35
ADH_zinc_N	PF00107.21	35
Cellulose_synt	PF03552.9	35
GIDA	PF01134.17	35
RVT_3	PF13456.1	35
Arch_ATPase	PF01637.13	34
E1-E2_ATPase	PF00122.15	34
HEAT_EZ	PF13513.1	34
peroxidase	PF00141.18	34
SMC_N	PF02463.14	34
UQ_con	PF00179.21	34
zf-CCHC_3	PF13917.1	34
EF_hand_6	PF13833.1	33
zf-rbx1	PF12678.2	33
Amino_oxidase	PF01593.19	32
HisKA	PF00512.20	32
K_trans	PF02705.11	32
MarR_2	PF12802.2	32
ResIII	PF04851.10	32
SRPRB	PF09439.5	32
Apc3	PF12895.2	31
BPD_transp_1	PF00528.17	31
HTH_23	PF13384.1	31
Kelch_1	PF01344.20	31
Peptidase_S10	PF00450.17	31
PHD	PF00628.24	31
HAD	PF12710.2	30
Kelch_6	PF13964.1	30
NAD-GH	PF10712.4	30
NAM	PF02365.10	30
RCC1	PF00415.13	30
Redoxin	PF08534.5	30
TPR_9	PF13371.1	30
CBS	PF00571.23	29
EamA	PF00892.15	29
EMP70	PF02990.11	29
HAD_2	PF13419.1	29
HTH_24	PF13412.1	29
Methyltransf_12	PF08242.7	29
Methyltransf_25	PF13649.1	29
SRP54	PF00448.17	29
14-3-3	PF00244.15	28
Abhydrolase_3	PF07859.8	28
AhpC-TSA	PF00578.16	28
Aminotran_3	PF00202.16	28
ECH	PF00378.15	28
FAD_oxidored	PF12831.2	28
HAMP	PF00672.20	28
HMA	PF00403.21	28
Homeobox	PF00046.24	28
KH_1	PF00013.24	28
LRRNT_2	PF08263.7	28
NAD_binding_4	PF07993.7	28
Glyco_hydro_1	PF00232.13	27
Kelch_4	PF13418.1	27
MTS	PF05175.9	27
Na_H_Exchanger	PF00999.16	27
OPT	PF03169.10	27
PAS	PF00989.19	27
PAS_9	PF13426.1	27
Rad60-SLD_2	PF13881.1	27
SNF2_N	PF00176.18	27
Transferase	PF02458.10	27
Adaptin_N	PF01602.15	26
Glyco_hydro_17	PF00332.13	26
Glyoxalase_2	PF12681.2	26
HALZ	PF02183.13	26
Metallophos	PF00149.23	26
RCC1_2	PF13540.1	26
SbcCD_C	PF13558.1	26
zf-Apc11	PF12861.2	26
zf-RING_LisH	PF13445.1	26
AAA_24	PF13479.1	25
AUX_IAA	PF02309.11	25
Glyoxalase	PF00903.20	25
GRAS	PF03514.9	25
Hydrolase_4	PF12146.3	25
NmrA	PF05368.8	25
PAS_4	PF08448.5	25
UCH	PF00443.24	25
AAA_2	PF07724.9	24
bZIP_1	PF00170.16	24
Esterase	PF00756.15	24
Gtr1_RagA	PF04670.7	24
HATPase_c_3	PF13589.1	24
Kelch_3	PF13415.1	24
MFS_2	PF13347.1	24
Peptidase_S9	PF00326.16	24
Sigma70_r4	PF04545.11	24
Sigma70_r4_2	PF08281.7	24
TPR_10	PF13374.1	24
Aminotran_5	PF00266.14	23
C2	PF00168.25	23
Cupin_2	PF07883.6	23
ECSIT	PF06239.6	23
Homeobox_KN	PF05920.6	23
H_PPase	PF03030.11	23
Kelch_5	PF13854.1	23
Polysacc_synt_2	PF02719.10	23
Pro_isomerase	PF00160.16	23
tRNA-synt_1	PF00133.17	23
UBA	PF00627.26	23
AA_permease_2	PF13520.1	22
Aa_trans	PF01490.13	22
AlaDh_PNT_C	PF01262.16	22
Amidase	PF01425.16	22
Asp_protease	PF09668.5	22
bZIP_2	PF07716.10	22
CbiA	PF01656.18	22
Cys_Met_Meta_PP	PF01053.15	22
DivIC	PF04977.10	22
EAL	PF00563.15	22
Exo_endo_phos	PF03372.18	22
F420_oxidored	PF03807.12	22
FeoB_N	PF02421.13	22
Glycos_transf_1	PF00534.15	22
Glyco_transf_20	PF00982.16	22
HLH	PF00010.21	22
Kelch_2	PF07646.10	22
KH_3	PF13014.1	22
Lactamase_B	PF00753.22	22
Lycopene_cycl	PF05834.7	22
rve_3	PF13683.1	22
Thioredoxin_2	PF13098.1	22
TMF_DNA_bd	PF12329.3	22
UDPG_MGDP_dh_N	PF03721.9	22
zf-CCHC_4	PF14392.1	22
ArgK	PF03308.11	21
Fer2	PF00111.22	21
MCPsignal	PF00015.16	21
Methyltransf_29	PF03141.11	21
PfkB	PF00294.19	21
Prok-RING_1	PF14446.1	21
RmlD_sub_bind	PF04321.12	21
Transposase_28	PF04195.7	21
zf-C2H2_jaz	PF12171.3	21
AA_permease	PF00324.16	20
ABC_membrane	PF00664.18	20
Acetyltransf_1	PF00583.19	20
ACT	PF01842.20	20
FtsK_SpoIIIE	PF01580.13	20
GerE	PF00196.14	20
Hexapep	PF00132.19	20
Histone	PF00125.19	20
HSP90	PF00183.13	20
KH_2	PF07650.12	20
Kinesin	PF00225.18	20
Lactamase_B_2	PF12706.2	20
LysR_substrate	PF03466.15	20
Rad17	PF03215.10	20
TrkA_N	PF02254.13	20
UPF0079	PF02367.12	20
2-oxoacid_dh	PF00198.18	19
Actin	PF00022.14	19
ADK	PF00406.17	19
Aldo_ket_red	PF00248.16	19
Asp	PF00026.18	19
BTB	PF00651.26	19
CBFD_NFYB_HMF	PF00808.18	19
GGDEF	PF00990.16	19
Glyco_trans_4_4	PF13579.1	19
GST_N_3	PF13417.1	19
HTH_1	PF00126.22	19
HTH_28	PF13518.1	19
KaiC	PF06745.8	19
Lipase_GDSL	PF00657.17	19
NAD_binding_2	PF03446.10	19
NAD_binding_9	PF13454.1	19
NUDIX	PF00293.23	19
Oxidored_q1	PF00361.15	19
Peptidase_M16_C	PF05193.16	19
Radical_SAM	PF04055.16	19
S1	PF00575.18	19
Thioredoxin_8	PF13905.1	19
TIP49	PF06068.8	19
TPR_4	PF07721.9	19
WRKY	PF03106.10	19
zf-CCHC_2	PF13696.1	19
2-Hacid_dh	PF00389.25	18
Aconitase	PF00330.15	18
Biotin_lipoyl	PF00364.17	18
DUF4218	PF13960.1	18
DUF87	PF01935.12	18
Glutaredoxin	PF00462.19	18
Glyco_tranf_2_3	PF13641.1	18
Glyco_trans_1_4	PF13692.1	18
Gp_dh_C	PF02800.15	18
IQ	PF00612.22	18
KOW	PF00467.24	18
Myb_DNA-bind_3	PF12776.2	18
NAD_Gly3P_dh_N	PF01210.18	18
RNase_H	PF00075.19	18
tRNA-synt_1g	PF09334.6	18
V_ATPase_I	PF01496.14	18
zf-C2H2_4	PF13894.1	18
zf-C2H2_6	PF13912.1	18
zf-met	PF12874.2	18
AA_kinase	PF00696.23	17
ATP-synt_ab	PF00006.20	17
Band_7	PF01145.20	17
Biotin_lipoyl_2	PF13533.1	17
FG-GAP	PF01839.18	17
GATase	PF00117.23	17
Hydrolase_3	PF08282.7	17
MIP	PF00230.15	17
MULE	PF10551.4	17
PAS_8	PF13188.1	17
PhoH	PF02562.11	17
RWD	PF05773.17	17
SBP_bac_1	PF01547.20	17
Telomere_Sde2	PF13019.1	17
ThiF	PF00899.16	17
Thioredoxin_7	PF13899.1	17
Tropomyosin_1	PF12718.2	17
AAA_13	PF13166.1	16
Acetyltransf_10	PF13673.1	16
Acetyltransf_7	PF13508.1	16
Amidohydro_4	PF13147.1	16
CPSase_L_D2	PF02786.12	16
DLH	PF01738.13	16
DnaJ_C	PF01556.13	16
DPBB_1	PF03330.13	16
DUF815	PF05673.8	16
DUF972	PF06156.8	16
EFG_C	PF00679.19	16
Filament	PF00038.16	16
FKBP_C	PF00254.23	16
HTH_20	PF12840.2	16
HTH_31	PF13560.1	16
K_oxygenase	PF13434.1	16
LSM	PF01423.17	16
MatE	PF01554.13	16
mTERF	PF02536.9	16
MtN3_slv	PF03083.11	16
Myosin_head	PF00063.16	16
NTP_transferase	PF00483.18	16
Peptidase_C1	PF00112.18	16
Peptidase_M16	PF00675.15	16
PMD	PF10536.4	16
SBP_bac_8	PF13416.1	16
Shikimate_DH	PF01488.15	16
TPR_15	PF13429.1	16
VCBS	PF13517.1	16
zf-B_box	PF00643.19	16
zf-Dof	PF02701.10	16
AAA_11	PF13086.1	15
AAA_3	PF07726.6	15
ABC1	PF03109.11	15
ABC2_membrane	PF01061.19	15
ADH_N	PF08240.7	15
ADIP	PF11559.3	15
Atg14	PF10186.4	15
ATP-grasp_4	PF13535.1	15
Branch	PF02485.16	15
CarboxypepD_reg	PF13620.1	15
CCT	PF06203.9	15
CN_hydrolase	PF00795.17	15
DUF2407	PF10302.4	15
DUF581	PF04570.9	15
DZR	PF12773.2	15
EmrE	PF13536.1	15
FMN_dh	PF01070.13	15
G-alpha	PF00503.15	15
GAF	PF01590.21	15
GST_N_2	PF13409.1	15
HATPase_c_2	PF13581.1	15
HlyD_2	PF12700.2	15
HTH_11	PF08279.7	15
LEA_2	PF03168.8	15
Myosin_tail_1	PF01576.14	15
Peripla_BP_4	PF13407.1	15
PQQ_2	PF13360.1	15
Proteasome	PF00227.21	15
Saccharop_dh	PF03435.13	15
Trans_reg_C	PF00486.23	15
tRNA-synt_2b	PF00587.20	15
UCH_1	PF13423.1	15
zf-BED	PF02892.10	15
CLP_protease	PF00574.18	14
cobW	PF02492.14	14
Cullin	PF00888.17	14
DUF4216	PF13952.1	14
FAR1	PF03101.10	14
FHA	PF00498.21	14
Gln-synt_C	PF00120.19	14
Glycos_transf_2	PF00535.21	14
Inositol_P	PF00459.20	14
LTP_2	PF14368.1	14
MacB_PCD	PF12704.2	14
malic	PF00390.14	14
Mg_trans_NIPA	PF05653.9	14
PAM2	PF07145.10	14
PAS_3	PF08447.6	14
PEPCK_ATP	PF01293.15	14
Peptidase_S8	PF00082.17	14
Peripla_BP_6	PF13458.1	14
PGG	PF13962.1	14
PK	PF00224.16	14
Plant_tran	PF04827.9	14
Plug	PF07715.10	14
Prok-RING_4	PF14447.1	14
RabGAP-TBC	PF00566.13	14
RINGv	PF12906.2	14
Sigma70_r2	PF04542.9	14
Spc7	PF08317.6	14
SWIM	PF04434.12	14
TPT	PF03151.11	14
Transpos_assoc	PF13963.1	14
Trehalose_PPase	PF02358.11	14
tRNA-synt_1e	PF01406.14	14
Tub	PF01167.13	14
UDPGT	PF00201.13	14
VHS	PF00790.14	14
zf-C2H2	PF00096.21	14
Auxin_resp	PF06507.8	13
B3	PF02362.16	13
BPD_transp_2	PF02653.11	13
CMAS	PF02353.15	13
cNMP_binding	PF00027.24	13
COX1	PF00115.15	13
CRAL_TRIO	PF00650.15	13
Cytochrome_CBB3	PF13442.1	13
DapB_N	PF01113.15	13
DDE_4	PF13359.1	13
DnaJ_CXXCXGXG	PF00684.14	13
DSBA	PF01323.15	13
DUF827	PF05701.6	13
ETF	PF01012.16	13
FAD_binding_7	PF03441.9	13
GAS	PF13851.1	13
Glu_synthase	PF01645.12	13
Glyco_hydro_16	PF00722.16	13
Gp_dh_N	PF00044.19	13
GST_C_2	PF13410.1	13
GST_N	PF02798.15	13
Herpes_gE	PF02480.11	13
Hist_deacetyl	PF00850.14	13
His_Phos_1	PF00300.17	13
HlyD_3	PF13437.1	13
HTH_AsnC-type	PF13404.1	13
HTH_IclR	PF09339.5	13
Ldh_1_N	PF00056.18	13
Lipoxygenase	PF00305.14	13
MarR	PF01047.17	13
Metallophos_2	PF12850.2	13
Metallothio_2	PF01439.13	13
PQ-loop	PF04193.9	13
Pribosyltran	PF00156.22	13
RIO1	PF01163.17	13
RPN7	PF10602.4	13
RSN1_TM	PF13967.1	13
SBP_bac_5	PF00496.17	13
SHMT	PF00464.14	13
TAT_signal	PF10518.4	13
TetR_N	PF00440.18	13
Thiolase_N	PF00108.18	13
U-box	PF04564.10	13
Ubie_methyltran	PF01209.13	13
YWTD	PF13570.1	13
zf-H2C2	PF09337.5	13
2OG-FeII_Oxy	PF03171.15	12
Acyl-CoA_dh_N	PF02771.11	12
AIG1	PF04548.11	12
Aldose_epim	PF01263.15	12
Amidohydro_1	PF01979.15	12
Amidohydro_3	PF07969.6	12
ApbA	PF02558.11	12
B56	PF01603.15	12
Beta_elim_lyase	PF01212.16	12
Choline_kinase	PF01633.15	12
COG2	PF06148.6	12
CTP_transf_2	PF01467.21	12
Cytochrom_C	PF00034.16	12
DegT_DnrJ_EryC1	PF01041.12	12
DUF4308	PF14159.1	12
DUF538	PF04398.7	12
Exo70	PF03081.10	12
Exostosin	PF03016.10	12
FANCL_C	PF11793.3	12
Fer4_6	PF12837.2	12
Fer4_7	PF12838.2	12
FR47	PF08445.5	12
Glycolytic	PF00274.14	12
Glyco_transf_4	PF13439.1	12
HlyD	PF00529.15	12
HTH_3	PF01381.17	12
HTH_Crp_2	PF13545.1	12
Hydrolase_like	PF13242.1	12
MA3	PF02847.12	12
Malectin_like	PF12819.2	12
MATH	PF00917.21	12
MCM	PF00493.18	12
Mem_trans	PF03547.13	12
Myb_DNA-bind_4	PF13837.1	12
O-FucT	PF10250.4	12
Oxidored_FMN	PF00724.15	12
PD40	PF07676.7	12
PEPcase	PF00311.12	12
Peripla_BP_3	PF13377.1	12
PGI	PF00342.14	12
PGK	PF00162.14	12
PIF1	PF05970.9	12
PP-binding	PF00550.20	12
PP2C_2	PF13672.1	12
PsaA_PsaB	PF00223.14	12
RecA	PF00154.16	12
Ribosomal_60s	PF00428.14	12
Ribosomal_L14	PF00238.14	12
S4	PF01479.20	12
START	PF01852.14	12
Thioesterase	PF00975.15	12
UbiA	PF01040.13	12
zf-RanBP	PF00641.13	12
Zip	PF02535.17	12
ZZ	PF00569.12	12
ADH_zinc_N_2	PF13602.1	11
Arginase	PF00491.16	11
ArsA_ATPase	PF02374.10	11
A_thal_3526	PF09713.5	11
BLOC1_2	PF10046.4	11
Calreticulin	PF00262.13	11
Carboxyl_trans	PF01039.17	11
Clathrin	PF00637.15	11
Coatomer_WDAD	PF04053.9	11
COesterase	PF00135.23	11
Collagen	PF01391.13	11
DSPc	PF00782.15	11
DUF3700	PF12481.3	11
DUF4009	PF13193.1	11
DUF632	PF04782.7	11
DUF659	PF04937.10	11
Dynamin_M	PF01031.15	11
EMP24_GP25L	PF01105.19	11
FAD_binding_1	PF00667.15	11
Fer4_10	PF13237.1	11
Fer4_8	PF13183.1	11
FGGY_C	PF02782.11	11
FMO-like	PF00743.14	11
FtsX	PF02687.16	11
G6PD_C	PF02781.11	11
GAF_3	PF13492.1	11
GATase_2	PF00310.16	11
Glucan_synthase	PF02364.10	11
Glyco_transf_5	PF08323.6	11
Glyco_trans_1_2	PF13524.1	11
Glyoxalase_4	PF13669.1	11
HMG_box	PF00505.14	11
HXXSHH	PF07586.6	11
IBR	PF01485.16	11
Inhibitor_I29	PF08246.7	11
KH_4	PF13083.1	11
Lectin_legB	PF00139.14	11
NAD_binding_1	PF00175.16	11
NIF	PF03031.13	11
NTPase_1	PF03266.10	11
PAP2	PF01569.16	11
PB1	PF00564.19	11
PC-Esterase	PF13839.1	11
PDZ_2	PF13180.1	11
Peripla_BP_1	PF00532.16	11
PLDc	PF00614.17	11
polyprenyl_synt	PF00348.12	11
PRK	PF00485.13	11
PrmA	PF06325.8	11
PsbP	PF01789.11	11
PsbQ	PF05757.6	11
PseudoU_synth_2	PF00849.17	11
Reo_sigmaC	PF04582.7	11
SBP_bac_3	PF00497.15	11
Semialdhyde_dh	PF01118.19	11
Sucrose_synth	PF00862.14	11
TonB_dep_Rec	PF00593.19	11
Tryp_alpha_amyl	PF00234.17	11
Tubulin	PF00091.20	11
UEV	PF05743.8	11
Viral_helicase1	PF01443.13	11
VWA_2	PF13519.1	11
zf-Nse	PF11789.3	11
zinc_ribbon_2	PF13240.1	11
AAA_31	PF13614.1	10
ABC_ATPase	PF09818.4	10
Acetyltransf_3	PF13302.1	10
Acetyltransf_9	PF13527.1	10
ACP_syn_III_C	PF08541.5	10
ACT_6	PF13740.1	10
Acyl-CoA_dh_1	PF00441.19	10
Acyl-CoA_dh_M	PF02770.14	10
Acyltransferase	PF01553.16	10
Alpha-amylase	PF00128.19	10
Amidohydro_5	PF13594.1	10
Ammonium_transp	PF00909.16	10
Baculo_IE-1	PF05290.6	10
BTAD	PF03704.12	10
Cenp-F_leu_zip	PF10473.4	10
Clp_N	PF02861.15	10
Cupin_3	PF05899.7	10
DAHP_synth_2	PF01474.11	10
DBD_Tnp_Mut	PF03108.10	10
DIOX_N	PF14226.1	10
DNA_pol3_delta2	PF13177.1	10
DNA_pol_A_exo1	PF01612.15	10
DUF1664	PF07889.7	10
DUF221	PF02714.10	10
DUF3594	PF12165.3	10
DUF3774	PF12609.3	10
DUF4066	PF13278.1	10
DUF608	PF04685.8	10
Dus	PF01207.12	10
FAE1_CUT1_RppA	PF08392.7	10
FA_desaturase	PF00487.19	10
FBPase	PF00316.15	10
Fer4	PF00037.22	10
Fer4_9	PF13187.1	10
fn3	PF00041.16	10
FtsJ	PF01728.14	10
GCV_H	PF01597.14	10
Glyco_hydro_3	PF00933.16	10
Glyco_hydro_43	PF04616.9	10
Glyco_trans_2_3	PF13632.1	10
GTP_EFTU_D2	PF03144.20	10
G_glu_transpept	PF01019.16	10
HTH_38	PF13936.1	10
Iso_dh	PF00180.15	10
KH_5	PF13184.1	10
Laminin_II	PF06009.7	10
LON	PF02190.11	10
MFS_3	PF05977.8	10
MMPL	PF03176.10	10
Ndr	PF03096.9	10
OEP	PF02321.13	10
PAE	PF03283.8	10
PAP_fibrillin	PF04755.7	10
PDZ	PF00595.19	10
PFK	PF00365.15	10
PGM_PMM_I	PF02878.11	10
PHD_2	PF13831.1	10
PI3_PI4_kinase	PF00454.22	10
Polyketide_cyc2	PF10604.4	10
PUF	PF00806.14	10
Rhomboid	PF01694.17	10
Rrf2	PF02082.15	10
Sec1	PF00995.18	10
Sigma70_ECF	PF07638.6	10
SRF-TF	PF00319.13	10
Sulfate_transp	PF00916.15	10
Syja_N	PF02383.13	10
TctC	PF03401.9	10
TF_Zn_Ribbon	PF08271.7	10
Toprim	PF01751.17	10
Transketolase_C	PF02780.15	10
TRI12	PF06609.8	10
TrmB	PF01978.14	10
tRNA-synt_2	PF00152.15	10
tRNA-synt_2c	PF01411.14	10
UPF0118	PF01594.11	10
zf-AN1	PF01428.11	10
zf-ribbon_3	PF13248.1	10
Zn_Tnp_IS1595	PF12760.2	10
4HBT	PF03061.17	9
AAA_15	PF13175.1	9
Acetyltransf_6	PF13480.1	9
Acetyltransf_8	PF13523.1	9
Agenet	PF05641.7	9
ATG16	PF08614.6	9
ATP-synt_ab_N	PF02874.18	9
Auxin_repressed	PF05564.7	9
Beta-lactamase	PF00144.19	9
Big_3_4	PF13754.1	9
CaATP_NAI	PF12515.3	9
Catalase	PF00199.14	9
Cation_ATPase_C	PF00689.16	9
Cpn10	PF00166.16	9
CRAL_TRIO_N	PF03765.10	9
Cupin_1	PF00190.17	9
DAGK_cat	PF00781.19	9
DctM	PF06808.7	9
DUF3357	PF11837.3	9
DUF573	PF04504.9	9
DUF676	PF05057.9	9
DUF810	PF05664.6	9
DUF869	PF05911.6	9
DXP_synthase_N	PF13292.1	9
eIF2A	PF08662.6	9
ENTH	PF01417.15	9
FAD_binding_4	PF01565.18	9
Fer4_2	PF12797.2	9
FH2	PF02181.18	9
FlgD_ig	PF13860.1	9
GAF_2	PF13185.1	9
GATase_6	PF13522.1	9
Glyco_hydro_3_C	PF01915.17	9
Glyco_transf_8	PF01501.15	9
GRP	PF07172.6	9
GST_C	PF00043.20	9
His_biosynth	PF00977.16	9
HSF_DNA-bind	PF00447.12	9
HSP20	PF00011.16	9
HTH_30	PF13556.1	9
HTH_5	PF01022.15	9
HTH_8	PF02954.14	9
IMPDH	PF00478.20	9
Limkain-b1	PF11608.3	9
Lipase_GDSL_2	PF13472.1	9
Longin	PF13774.1	9
MutS_V	PF00488.16	9
Myb_CC_LHEQLE	PF14379.1	9
Myb_DNA-bind_5	PF13873.1	9
NAD_binding_7	PF13241.1	9
NPR1_like_C	PF12313.3	9
Nramp	PF01566.13	9
OB_NTP_bind	PF07717.11	9
Oxysterol_BP	PF01237.13	9
PA	PF02225.17	9
PAS_7	PF12860.2	9
Peptidase_C14	PF00656.17	9
Peptidase_M50	PF02163.17	9
Peptidase_S24	PF00717.18	9
Pept_tRNA_hydro	PF01195.14	9
PMR5N	PF14416.1	9
PMT_2	PF13231.1	9
Pox_ser-thr_kin	PF05445.6	9
PPDK_N	PF01326.14	9
PQQ	PF01011.16	9
PSII	PF00421.14	9
Remorin_C	PF03763.8	9
Rhodanese	PF00581.15	9
RrnaAD	PF00398.15	9
SBP_bac_11	PF13531.1	9
SBP_bac_7	PF03480.8	9
Sec7	PF01369.15	9
SET	PF00856.23	9
Snf7	PF03357.16	9
SpoU_methylase	PF00588.14	9
SR-25	PF10500.4	9
SSF	PF00474.12	9
Syntaxin	PF00804.20	9
TauE	PF01925.14	9
TMF_TATA_bd	PF12325.3	9
TPP_enzyme_N	PF02776.13	9
tRNA-synt_1c	PF00749.16	9
Trp_Tyr_perm	PF03222.8	9
UAA	PF08449.6	9
UVR	PF02151.14	9
UvrD-helicase	PF00580.16	9
X8	PF07983.8	9
YrbL-PhoP_reg	PF10707.4	9
zf-A20	PF01754.11	9
AAA_12	PF13087.1	8
ABC2_membrane_3	PF12698.2	8
Acetyltransf_4	PF13420.1	8
ACT_4	PF13291.1	8
Acyl_transf_3	PF01757.17	8
Arm_2	PF04826.8	8
ATG22	PF11700.3	8
Auxin_inducible	PF02519.9	8
Bacillus_HBL	PF05791.6	8
Bac_luciferase	PF00296.15	8
BAH	PF01426.13	8
Beta_helix	PF13229.1	8
Bromodomain	PF00439.20	8
BT1	PF03092.11	8
B_lectin	PF01453.19	8
Cation_ATPase_N	PF00690.21	8
CheR	PF01739.13	8
CitMHS	PF03600.11	8
Citrate_synt	PF00285.16	8
Clat_adaptor_s	PF01217.15	8
Cons_hypoth95	PF03602.10	8
COX3	PF00510.13	8
CRS1_YhbY	PF01985.16	8
CTP_transf_1	PF01148.15	8
Cupin_6	PF12852.2	8
Cupin_8	PF13621.1	8
CxxC_CxxC_SSSS	PF09723.5	8
Cyclin_N	PF00134.18	8
DAHP_synth_1	PF00793.15	8
DER1	PF04511.10	8
Di19	PF05605.7	8
DnaB_C	PF03796.10	8
DNA_photolyase	PF00875.13	8
DUF1423	PF07227.6	8
DUF1685	PF07939.6	8
DUF3353	PF11833.3	8
DUF3527	PF12043.3	8
DUF588	PF04535.7	8
DUF863	PF05904.6	8
E1_dh	PF00676.15	8
ELFV_dehydrog	PF00208.16	8
FAD_binding_6	PF00970.19	8
Fer4_15	PF13459.1	8
Fer4_18	PF13746.1	8
Fer4_4	PF12800.2	8
GAT	PF03127.9	8
Gelsolin	PF00626.17	8
GFO_IDH_MocA	PF01408.17	8
Glyco_hydro_47	PF01532.15	8
Glyco_hydro_77	PF02446.12	8
Glyco_hydro_9	PF00759.14	8
GTP_EFTU_D3	PF03143.12	8
GUB_WAK_bind	PF13947.1	8
HEAT_PBS	PF03130.11	8
Helitron_like_N	PF14214.1	8
HrpB7	PF09486.5	8
HTH_19	PF12844.2	8
HTH_27	PF13463.1	8
HTH_29	PF13551.1	8
Hydantoinase_A	PF01968.13	8
JAB	PF01398.16	8
ketoacyl-synt	PF00109.21	8
KNOX2	PF03791.8	8
MazG	PF03819.12	8
Methyltransf_15	PF09445.5	8
Methyltransf_3	PF01596.12	8
MipZ	PF09140.6	8
Mito_fiss_reg	PF05308.6	8
MORN	PF02493.15	8
Mur_ligase_C	PF02875.16	8
Mur_ligase_M	PF08245.7	8
Nol1_Nop2_Fmu	PF01189.12	8
NPCBM_assoc	PF10633.4	8
NTF2	PF02136.15	8
OB_RNB	PF08206.6	8
Orn_Arg_deC_N	PF02784.11	8
PCMT	PF01135.14	8
PduV-EutP	PF10662.4	8
Peptidase_M22	PF00814.20	8
Peptidase_M24	PF00557.19	8
Pex14_N	PF04695.8	8
PGAP1	PF07819.8	8
Phage_integrase	PF00589.17	8
PORR	PF11955.3	8
POX	PF07526.6	8
Reticulon	PF02453.12	8
Ribosomal_L10	PF00466.15	8
Ribosomal_L4	PF00573.17	8
Ribosomal_S2	PF00318.15	8
Ribosomal_S7	PF00177.16	8
RNase_PH	PF01138.16	8
RNA_pol_Rpb2_1	PF04563.10	8
RNB	PF00773.14	8
Rubredoxin	PF00301.15	8
SAGA-Tad1	PF12767.2	8
SCAMP	PF04144.8	8
SCO1-SenC	PF02630.9	8
Seadorna_VP7	PF07387.6	8
Sec23_trunk	PF04811.10	8
Sec63	PF02889.11	8
Sec7_N	PF12783.2	8
SecY	PF00344.15	8
Sel1	PF08238.7	8
Semialdhyde_dhC	PF02774.13	8
SQS_PSY	PF00494.14	8
STAS_2	PF13466.1	8
Sulfate_tra_GLY	PF13792.1	8
Surf_Ag_VNR	PF07244.10	8
Surp	PF01805.15	8
Syntaxin-6_N	PF09177.6	8
TBPIP	PF07106.8	8
Tetraspannin	PF00335.15	8
ThiG	PF05690.9	8
Tim17	PF02466.14	8
TonB	PF03544.9	8
TPP_enzyme_C	PF02775.16	8
TPP_enzyme_M	PF00205.17	8
tRNA-synt_1b	PF00579.20	8
Tropomyosin	PF00261.15	8
Trp_halogenase	PF04820.9	8
Trypsin	PF00089.21	8
UPF0020	PF01170.13	8
Vac14_Fab1_bd	PF12755.2	8
Voltage_CLC	PF00654.15	8
Xan_ur_permease	PF00860.15	8
6PGD	PF00393.14	7
AAA_PrkA	PF08298.6	7
Adenylsucc_synt	PF00709.16	7
ADK_lid	PF05191.9	7
AdoMetDC_leader	PF08132.6	7
Ald_Xan_dh_C2	PF02738.13	7
Amidohydro_2	PF04909.9	7
ANF_receptor	PF01094.23	7
APG9	PF04109.11	7
API5	PF05918.6	7
ARD	PF03079.9	7
ATP_bind_1	PF03029.12	7
AvrRpt-cleavage	PF05627.6	7
Brix	PF04427.13	7
BSD	PF03909.12	7
Calmodulin_bind	PF07887.6	7
Cation_efflux	PF01545.16	7
Cep57_CLD_2	PF14197.1	7
CG-1	PF03859.11	7
CLASP_N	PF12348.3	7
Cnd1	PF12717.2	7
CoA_binding	PF02629.14	7
CPSase_L_chain	PF00289.17	7
CRAL_TRIO_2	PF13716.1	7
CSD	PF00313.17	7
CTD_bind	PF04818.8	7
CTP_synth_N	PF06418.9	7
Cu-oxidase_2	PF07731.9	7
CXC	PF03638.10	7
Cytochrom_B_N	PF00033.14	7
Cytochrom_C1	PF02167.10	7
Dala_Dala_lig_C	PF07478.8	7
Dimer_Tnp_hAT	PF05699.9	7
DivIVA	PF05103.8	7
DJ-1_PfpI	PF01965.19	7
DPPIV_N	PF00930.16	7
dsrm	PF00035.20	7
DUF1296	PF06972.6	7
DUF1501	PF07394.7	7
DUF1637	PF07847.7	7
DUF1639	PF07797.9	7
DUF1777	PF08648.7	7
DUF1898	PF09011.5	7
DUF3406	PF11886.3	7
DUF3537	PF12056.3	7
DUF4131	PF13567.1	7
DUF4229	PF14012.1	7
DUF4283	PF14111.1	7
DUF4371	PF14291.1	7
DUF904	PF06005.7	7
EFG_IV	PF03764.13	7
EGF_CA	PF07645.10	7
eIF-3c_N	PF05470.7	7
Elf1	PF05129.8	7
EPSP_synthase	PF00275.15	7
ERGIC_N	PF13850.1	7
ERM	PF00769.14	7
FAD_syn	PF06574.7	7
FA_desaturase_2	PF03405.9	7
FA_hydroxylase	PF04116.8	7
Fer4_17	PF13534.1	7
Fez1	PF06818.10	7
FGE-sulfatase	PF03781.11	7
Frigida	PF07899.6	7
FTSW_RODA_SPOVE	PF01098.14	7
Galactosyl_T	PF01762.16	7
GATA	PF00320.22	7
GATase_7	PF13537.1	7
GDA1_CD39	PF01150.12	7
Gln-synt_N	PF03951.14	7
Glyco_hydro_100	PF12899.2	7
Glyco_hydro_14	PF01373.12	7
GntR	PF00392.16	7
GrpE	PF01025.14	7
GSHPx	PF00255.14	7
HA2	PF04408.18	7
HD	PF01966.17	7
HD_4	PF13328.1	7
HECT	PF00632.20	7
HGTP_anticodon	PF03129.15	7
Homoserine_dh	PF00742.14	7
IF4E	PF01652.13	7
IMS	PF00817.15	7
Ion_trans	PF00520.26	7
IU_nuc_hydro	PF01156.14	7
LacI	PF00356.16	7
LACT	PF02450.10	7
Lar_restr_allev	PF14354.1	7
Ldh_1_C	PF02866.13	7
Lipase_3	PF01764.20	7
Malic_M	PF03949.10	7
Methyltransf_16	PF10294.4	7
Methyltransf_2	PF00891.13	7
Methyltransf_24	PF13578.1	7
Methyltransf_32	PF13679.1	7
MetW	PF07021.7	7
Met_10	PF02475.11	7
Mlo	PF03094.10	7
MreB_Mbl	PF06723.8	7
NAC	PF01849.13	7
NAD_binding_6	PF08030.7	7
NARP1	PF12569.3	7
NifU_N	PF01592.11	7
OMP_b-brl	PF13505.1	7
Oxidored_q6	PF01058.17	7
PAZ	PF02170.17	7
Peptidase_A3	PF02160.10	7
Peptidase_S41	PF03572.13	7
PEP_mutase	PF13714.1	7
Phos_pyr_kin	PF08543.7	7
PLAC8	PF04749.12	7
Polyketide_cyc	PF03364.15	7
POTRA_2	PF08479.6	7
Pribosyltran_N	PF13793.1	7
PsaD	PF02531.11	7
Pyridoxal_deC	PF00282.14	7
Reg_prop	PF07494.6	7
Ribosomal_L13	PF00572.13	7
Ribosomal_L16	PF00252.13	7
Ribosomal_L2	PF00181.18	7
RPE65	PF03055.10	7
S-AdoMet_synt_C	PF02773.11	7
S-methyl_trans	PF02574.11	7
SBP_bac_6	PF13343.1	7
SecD_SecF	PF02355.11	7
Serinc	PF03348.10	7
SNARE_assoc	PF09335.6	7
Spc97_Spc98	PF04130.8	7
Spermine_synth	PF01564.12	7
S_locus_glycop	PF00954.15	7
Thaumatin	PF00314.12	7
Thioredoxin_4	PF13462.1	7
Thioredoxin_6	PF13848.1	7
Thymidylate_kin	PF02223.12	7
TIM	PF00121.13	7
Tmemb_14	PF03647.8	7
TOBE_2	PF08402.5	7
Transgly	PF00912.17	7
Transketolase_N	PF00456.16	7
Transposase_24	PF03004.9	7
tRNA-synt_His	PF13393.1	7
Tubulin_C	PF03953.12	7
Tub_2	PF04525.7	7
UPF0547	PF10571.4	7
V-ATPase_H_N	PF03224.9	7
VWA_3	PF13768.1	7
WW	PF00397.21	7
YDG_SRA	PF02182.12	7
zf-FCS	PF06467.9	7
zf-Sec23_Sec24	PF04810.10	7
1-cysPrx_C	PF10417.4	6
2OG-FeII_Oxy_3	PF13640.1	6
3HCDH	PF00725.17	6
6PF2K	PF01591.13	6
7TMR-DISM_7TM	PF07695.6	6
Acyl-CoA_dh_2	PF08028.6	6
Acyl_transf_1	PF00698.16	6
Adap_comp_sub	PF00928.16	6
AdoHcyase	PF05221.12	6
Aldolase_II	PF00596.16	6
ALMT	PF11744.3	6
Alpha_adaptinC2	PF02883.15	6
Annexin	PF00191.15	6
Anth_synt_I_N	PF04715.8	6
APG6	PF04111.7	6
AraC_binding	PF02311.14	6
Asn_synthase	PF00733.16	6
Baculo_PEP_C	PF04513.7	6
Bap31	PF05529.7	6
Bax1-I	PF01027.15	6
BRCT	PF00533.21	6
Bromo_TP	PF07524.8	6
C1_1	PF00130.17	6
CcmH	PF03918.9	6
CoaE	PF01121.15	6
CoA_binding_2	PF13380.1	6
CobN-Mg_chel	PF02514.11	6
Coprogen_oxidas	PF01218.13	6
CPSF_A	PF03178.10	6
CUE	PF02845.11	6
Cytochrom_B561	PF03188.11	6
Cytochrom_D1	PF02239.11	6
Defensin_2	PF01097.13	6
DHO_dh	PF01180.16	6
DMRL_synthase	PF00885.14	6
Drf_FH1	PF06346.7	6
DUF1421	PF07223.6	6
DUF1469	PF07332.6	6
DUF1644	PF07800.7	6
DUF1749	PF08538.5	6
DUF3535	PF12054.3	6
DUF3584	PF12128.3	6
DUF3633	PF12315.3	6
DUF3678	PF12435.3	6
DUF4220	PF13968.1	6
DUF4413	PF14372.1	6
DUF791	PF05631.9	6
DUF849	PF05853.7	6
DUF868	PF05910.7	6
E1_DerP2_DerF2	PF02221.10	6
EDR1	PF14381.1	6
efhand_3	PF12763.2	6
EFP_N	PF08207.7	6
Eno-Rase_NADH_b	PF12242.3	6
Enolase_C	PF00113.17	6
ENT	PF03735.9	6
F5_F8_type_C	PF00754.20	6
Fer2_BFD	PF04324.10	6
Fer4_16	PF13484.1	6
Fer4_NifH	PF00142.13	6
Flagellin_N	PF00669.15	6
FMN_red	PF03358.10	6
F_bP_aldolase	PF01116.15	6
GBP	PF02263.14	6
GDPD	PF03009.12	6
GFO_IDH_MocA_C	PF02894.12	6
Glu_syn_central	PF04898.9	6
Glyco_hydro_28	PF00295.12	6
Glyco_transf_21	PF13506.1	6
Got1	PF04178.7	6
Guanylate_kin	PF00625.16	6
GXGXG	PF01493.14	6
Helicase_C_2	PF13307.1	6
HemolysinCabind	PF00353.14	6
HlyIII	PF03006.15	6
HMGL-like	PF00682.14	6
HTH_26	PF13443.1	6
HypA	PF01155.14	6
IKI3	PF04762.7	6
ILVD_EDD	PF00920.16	6
IlvN	PF07991.7	6
Ion_trans_2	PF07885.11	6
KNOX1	PF03790.8	6
K_channel_TID	PF07941.6	6
Lactamase_B_3	PF13483.1	6
LBR_tudor	PF09465.5	6
LisH	PF08513.6	6
LMWPc	PF01451.16	6
LRR_2	PF07723.8	6
Lyase_1	PF00206.15	6
Macro	PF01661.16	6
MAP65_ASE1	PF03999.7	6
MBD	PF01429.14	6
Methyltransf_8	PF05148.10	6
MIT	PF04212.13	6
MRP-S27	PF10037.4	6
MS_channel	PF00924.13	6
NAD_synthase	PF02540.12	6
NAF	PF03822.9	6
NAP	PF00956.13	6
NHL	PF01436.16	6
NifU	PF01106.12	6
NMO	PF03060.10	6
Nop14	PF04147.7	6
NTP_transf_3	PF12804.2	6
Nup160	PF11715.3	6
Oxidored_molyb	PF00174.14	6
ParBc	PF02195.13	6
PCI	PF01399.22	6
PDT	PF00800.13	6
Pectinesterase	PF01095.14	6
PEGA	PF08308.6	6
Peptidase_C13	PF01650.13	6
Peptidase_C26	PF07722.8	6
Peptidase_M1	PF01433.15	6
Peptidase_M20	PF01546.23	6
Peptidase_M23	PF01551.17	6
Peptidase_M41	PF01434.13	6
Peptidase_M48	PF01435.13	6
Peptidase_S15	PF02129.13	6
Peptidase_S49	PF01343.13	6
Peptidase_S9_N	PF02897.10	6
Phosphorylase	PF00343.15	6
PKD	PF00801.15	6
Pollen_allerg_1	PF01357.16	6
Porin_2	PF02530.9	6
PRA1	PF03208.14	6
Prenyltrans_2	PF13249.1	6
Prok-E2_B	PF14461.1	6
PsaN	PF05479.6	6
PspA_IM30	PF04012.7	6
PTH2	PF01981.11	6
QLQ	PF08880.6	6
Rcd1	PF04078.8	6
RHD3	PF05879.7	6
RHS_repeat	PF05593.9	6
RibD_C	PF01872.12	6
Ribonuc_L-PSP	PF01042.16	6
Ribosomal_L1	PF00687.16	6
Ribosomal_L11	PF00298.14	6
Ribosomal_L18p	PF00861.17	6
Ribosomal_L27	PF01016.14	6
Ribosomal_L29e	PF01779.12	6
Ribosomal_L3	PF00297.17	6
Ribosomal_L6	PF00347.18	6
Ribosomal_L7Ae	PF01248.21	6
Ribosomal_S10	PF00338.17	6
Ribosomal_S12	PF00164.20	6
Ribosomal_S8	PF00410.14	6
RNase_T	PF00929.19	6
RNA_pol_L	PF01193.19	6
RNA_pol_Rpb1_2	PF00623.15	6
RNA_pol_Rpb2_2	PF04561.9	6
Septin	PF00735.13	6
Seryl_tRNA_N	PF02403.17	6
SGL	PF08450.7	6
Sina	PF03145.11	6
SKG6	PF08693.5	6
SKI	PF01202.17	6
SLT	PF01464.15	6
SnoaL_2	PF12680.2	6
Solute_trans_a	PF03619.11	6
STAS	PF01740.16	6
Stress-antifung	PF01657.12	6
STT3	PF02516.9	6
SWIB	PF02201.13	6
Synaptobrevin	PF00957.16	6
TCP	PF03634.8	6
TerC	PF03741.11	6
TGT	PF01702.13	6
THF_DHG_CYH_C	PF02882.14	6
Thiolase_C	PF02803.13	6
Thymidylat_synt	PF00303.14	6
TLC	PF03219.9	6
Topoisom_bac	PF01131.15	6
TPR_MLP1_2	PF07926.7	6
Transket_pyr	PF02779.19	6
Transpeptidase	PF00905.17	6
Trypan_PARP	PF05887.6	6
Trypsin_2	PF13365.1	6
UIM	PF02809.15	6
UPF0004	PF00919.15	6
UPF0114	PF03350.11	6
UPF0160	PF03690.8	6
VWA	PF00092.23	6
WRC	PF08879.5	6
YGGT	PF02325.12	6
zf-C2HC_2	PF13913.1	6
zf-CSL	PF05207.8	6
60KD_IMP	PF02096.15	5
A2L_zn_ribbon	PF08792.5	5
ABC_tran_2	PF12848.2	5
ACC_central	PF08326.7	5
Aconitase_C	PF00694.14	5
ACP_syn_III	PF08545.5	5
AdoHcyase_NAD	PF00670.16	5
ALIX_LYPXL_bnd	PF13949.1	5
ANTH	PF07651.11	5
ApbE	PF02424.10	5
APS_kinase	PF01583.15	5
ArfGap	PF01412.13	5
ATP-grasp_3	PF02655.9	5
ATP13	PF12921.2	5
A_deaminase	PF00962.17	5
B12-binding	PF02310.14	5
B12D	PF06522.6	5
BACK	PF07707.10	5
Bac_transf	PF02397.11	5
Bac_Ubq_Cox	PF01654.12	5
BAG	PF02179.11	5
BCAS3	PF12490.3	5
BcrAD_BadFG	PF01869.15	5
bHLH-MYC_N	PF14215.1	5
Biotin_carb_C	PF02785.14	5
BNR	PF02012.15	5
BON	PF04972.12	5
BRE1	PF08647.6	5
BRO1	PF03097.13	5
Caleosin	PF05042.8	5
CAP_N	PF01213.14	5
Carb_kinase	PF01256.12	5
CARDB	PF07705.6	5
CBFB_NFYA	PF02045.10	5
CCT_2	PF09425.5	5
CDP-OH_P_transf	PF01066.16	5
cEGF	PF12662.2	5
Cellulase	PF00150.13	5
ChaC	PF04752.7	5
Chal_sti_synt_C	PF02797.10	5
CHASE	PF03924.8	5
Chorismate_bind	PF00425.13	5
ClpB_D2-small	PF10431.4	5
CobU	PF02283.11	5
Cofilin_ADF	PF00241.15	5
COG5	PF10392.4	5
Copine	PF07002.11	5
CorA	PF01544.13	5
Cortex-I_coil	PF09304.5	5
CP12	PF02672.10	5
CS	PF04969.11	5
Cu-binding_MopE	PF11617.3	5
Cu-oxidase_3	PF07732.10	5
Cu_amine_oxid	PF01179.15	5
cwf21	PF08312.7	5
Cyt-b5	PF00173.23	5
Cytochrom_B_C	PF00032.12	5
DAGK_acc	PF00609.14	5
dCMP_cyt_deam_1	PF00383.17	5
DctQ	PF04290.7	5
DDE_Tnp_1	PF01609.16	5
DDE_Tnp_1_2	PF13586.1	5
DEDD_Tnp_IS110	PF01548.12	5
Dev_Cell_Death	PF10539.4	5
DFP	PF04127.10	5
DHHA1	PF02272.14	5
DNA_ligase_ZBD	PF03119.11	5
DNA_pol_A	PF00476.15	5
DUF1049	PF06305.6	5
DUF1084	PF06454.6	5
DUF11	PF01345.13	5
DUF1180	PF06679.7	5
DUF1230	PF06799.6	5
DUF1336	PF07059.7	5
DUF1446	PF07287.6	5
DUF1620	PF07774.8	5
DUF1677	PF07911.8	5
DUF2029	PF09594.5	5
DUF2075	PF09848.4	5
DUF21	PF01595.15	5
DUF247	PF03140.10	5
DUF2892	PF11127.3	5
DUF3133	PF11331.3	5
DUF3358	PF11838.3	5
DUF342	PF03961.8	5
DUF3444	PF11926.3	5
DUF3474	PF11960.3	5
DUF4094	PF13334.1	5
DUF4164	PF13747.1	5
DUF4200	PF13863.1	5
DUF4408	PF14364.1	5
DUF482	PF04339.7	5
DUF563	PF04577.9	5
DUF641	PF04859.7	5
DUF707	PF05212.7	5
DUF789	PF05623.7	5
DUF829	PF05705.9	5
DUF839	PF05787.8	5
DUF862	PF05903.9	5
DUF915	PF06028.6	5
DUF937	PF06078.6	5
DUF946	PF06101.6	5
E3_binding	PF02817.12	5
EFP	PF01132.15	5
EGF	PF00008.22	5
eIF-5a	PF01287.15	5
Esterase_phd	PF10503.4	5
ETF_alpha	PF00766.14	5
Fasciclin	PF02469.17	5
Fer2_3	PF13085.1	5
Fer2_4	PF13510.1	5
Fer4_12	PF13353.1	5
FKS1_dom1	PF14288.1	5
Flavin_Reduct	PF01613.13	5
Flavodoxin_2	PF02525.12	5
Foie-gras_1	PF11817.3	5
Formyl_trans_N	PF00551.14	5
FTHFS	PF01268.14	5
FtsA	PF14450.1	5
FtsH_ext	PF06480.10	5
FYVE	PF01363.16	5
G-patch	PF01585.18	5
G6PD_N	PF00479.17	5
GARS_A	PF01071.14	5
GATase_3	PF07685.9	5
GCS2	PF04107.8	5
GCV_T	PF01571.16	5
GDC-P	PF02347.11	5
GHMP_kinases_N	PF00288.21	5
Glucosamine_iso	PF01182.15	5
Gly-zipper_OmpA	PF13436.1	5
Glyco_hydro_19	PF00182.14	5
Glyco_hydro_2_N	PF02837.13	5
Glyco_hydro_35	PF01301.14	5
Glyco_transf_41	PF13844.1	5
Glyco_transf_92	PF01697.22	5
Glyco_trans_1_3	PF13528.1	5
Glyco_tran_WecB	PF03808.8	5
GRAM	PF02893.15	5
GVQW	PF13900.1	5
HABP4_PAI-RBP1	PF04774.10	5
HEM4	PF02602.10	5
HIT	PF01230.18	5
HpcH_HpaI	PF03328.9	5
Hpt	PF01627.18	5
HR1	PF02185.11	5
HTH_10	PF04967.7	5
HTH_AraC	PF00165.18	5
Hydantoinase_B	PF02538.9	5
Hydrolase_like2	PF13246.1	5
IF2_N	PF04760.10	5
IGF2_C	PF08365.6	5
IGPS	PF00218.16	5
Ig_2	PF13895.1	5
Ig_3	PF13927.1	5
Jacalin	PF01419.12	5
JmjC	PF02373.17	5
KIP1	PF07765.7	5
LexA_DNA_bind	PF01726.11	5
Lir1	PF07207.6	5
Lon_C	PF05362.8	5
LRRCT	PF01463.19	5
Lyase_aromatic	PF00221.14	5
Lzipper-MIP1	PF14389.1	5
MACPF	PF01823.14	5
MAD	PF05557.8	5
Malectin	PF11721.3	5
MbtH	PF03621.8	5
Methyltransf_5	PF01795.14	5
Methyltransf_9	PF08003.6	5
Meth_synt_2	PF01717.13	5
MM_CoA_mutase	PF01642.17	5
Mnd1	PF03962.10	5
Molybdopterin	PF00384.17	5
MR_MLE_C	PF13378.1	5
MttA_Hcf106	PF02416.11	5
NADHdh	PF00146.16	5
NAD_kinase	PF01513.16	5
Na_sulph_symp	PF00939.14	5
Nckap1	PF09735.4	5
Nodulin-like	PF06813.8	5
Nop53	PF07767.6	5
NOSIC	PF08060.8	5
Nrap	PF03813.9	5
Nuc_sug_transp	PF04142.10	5
OCD_Mu_crystall	PF02423.10	5
OMPdecase	PF00215.19	5
OmpH	PF03938.9	5
Orthopox_A5L	PF06193.6	5
OTCace_N	PF02729.16	5
Pacifastin_I	PF05375.8	5
PAP_central	PF04928.12	5
ParA	PF10609.4	5
PCRF	PF03462.13	5
Pectate_lyase_3	PF12708.2	5
Peptidase_M18	PF02127.10	5
Peptidase_M3	PF01432.15	5
PGM_PMM_II	PF02879.11	5
PGM_PMM_III	PF02880.11	5
PH	PF00169.24	5
PHO4	PF01384.15	5
PIG-S	PF10510.4	5
PIP5K	PF01504.13	5
PLDc_2	PF13091.1	5
PMSR	PF01625.16	5
Porin_3	PF01459.17	5
PPTA	PF01239.17	5
Prenyltrans	PF00432.16	5
PSD4	PF07631.6	5
PSI_PsaE	PF02427.12	5
PSI_PsaF	PF02507.10	5
PTCB-BRCT	PF12738.2	5
Pyridox_oxidase	PF01243.15	5
Raffinose_syn	PF05691.7	5
Ribonuclease_3	PF00636.21	5
Ribophorin_II	PF05817.9	5
Ribosomal_L11_N	PF03946.9	5
Ribosomal_L12	PF00542.14	5
Ribosomal_L19e	PF01280.15	5
Ribosomal_L22	PF00237.14	5
Ribosomal_L2_C	PF03947.13	5
Ribosomal_L32e	PF01655.13	5
Ribosomal_L32p	PF01783.18	5
Ribosomal_L40e	PF01020.12	5
Ribosomal_S14	PF00253.16	5
Ribosomal_S4	PF00163.14	5
Ribosomal_S5	PF00333.15	5
Ribosomal_S9	PF00380.14	5
Ribul_P_3_epim	PF00834.14	5
RimK	PF08443.6	5
RNA_pol_Rpb1_1	PF04997.7	5
RNA_pol_Rpb1_3	PF04983.13	5
RNA_pol_Rpb1_4	PF05000.12	5
RNA_pol_Rpb1_5	PF04998.12	5
RNA_pol_Rpb2_6	PF00562.23	5
RnfC_N	PF13375.1	5
Rotamase	PF00639.16	5
RRM_2	PF04059.7	5
RRM_3	PF08777.6	5
Rubis-subs-bind	PF09273.6	5
RVP	PF00077.15	5
S-AdoMet_synt_M	PF02772.11	5
SAP	PF02037.22	5
SBF	PF01758.11	5
SBP	PF03110.9	5
Sec34	PF04136.10	5
SelR	PF01641.13	5
Ser_hydrolase	PF06821.8	5
SH3_2	PF07653.12	5
SlyX	PF04102.7	5
Smr	PF01713.16	5
SOR_SNZ	PF01680.12	5
SOUL	PF04832.7	5
SpoIIE	PF07228.7	5
SPX	PF03105.14	5
Stm1_N	PF09598.5	5
Suf	PF05843.9	5
Sulfatase	PF00884.18	5
SWIRM	PF04433.12	5
T2SF	PF00482.18	5
TENA_THI-4	PF03070.11	5
TFIID_20kDa	PF03847.8	5
TGS	PF02824.16	5
tify	PF06200.9	5
TMPIT	PF07851.8	5
TOBE	PF03459.12	5
Tocopherol_cycl	PF14249.1	5
TonB_2	PF13103.1	5
tRNA_SAD	PF07973.9	5
tRNA_synt_2f	PF02092.12	5
tRNA_U5-meth_tr	PF05958.6	5
Trp_syntA	PF00290.15	5
TSC22	PF01166.13	5
UDPGP	PF01704.13	5
UPF0027	PF01139.12	5
URO-D	PF01208.12	5
UvrD_C	PF13361.1	5
V-SNARE	PF05008.10	5
Virul_fac_BrkB	PF03631.10	5
Vps5	PF09325.5	5
XET_C	PF06955.7	5
XPC-binding	PF09280.6	5
Xpo1	PF08389.7	5
YhjQ	PF06564.7	5
YjgP_YjgQ	PF03739.9	5
YTH	PF04146.10	5
YukC	PF10140.4	5
Y_phosphatase	PF00102.22	5
zf-C2H2_2	PF12756.2	5
zf-C3HC	PF07967.8	5
zf-DHHC	PF01529.15	5
zf-FPG_IleRS	PF06827.9	5
zf-HIT	PF04438.11	5
zf-LSD1	PF06943.7	5
zf-MYND	PF01753.13	5
zf-RING_3	PF14369.1	5
zinc_ribbon_4	PF13717.1	5
zinc_ribbon_5	PF13719.1	5
2Fe-2S_Ferredox	PF11591.3	4
2OG-FeII_Oxy_2	PF13532.1	4
4HBT_2	PF13279.1	4
4HBT_3	PF13622.1	4
5-FTHF_cyc-lig	PF01812.15	4
7TM-7TMR_HD	PF07698.6	4
A1_Propeptide	PF07966.7	4
AAA_26	PF13500.1	4
Abhydrolase_2	PF02230.11	4
Abi	PF02517.11	4
ACCA	PF03255.9	4
Acid_PPase	PF12689.2	4
Acylphosphatase	PF00708.13	4
AFG1_ATPase	PF03969.11	4
AIG2	PF06094.7	4
AlaDh_PNT_N	PF05222.10	4
Ala_racemase_N	PF01168.15	4
Aminotran_4	PF01063.14	4
Antifungal_pept	PF11410.3	4
Apc4_WD40	PF12894.2	4
Apolipoprotein	PF01442.13	4
Apt1	PF10351.4	4
AP_endonuc_2	PF01261.19	4
Arabinose_bd	PF12625.2	4
ArgJ	PF01960.13	4
ArsB	PF02040.10	4
AsmA	PF05170.9	4
ATG_C	PF09333.6	4
ATP-cone	PF03477.11	4
ATP-grasp	PF02222.17	4
ATP-synt_B	PF00430.13	4
ATP-synt_C	PF00137.16	4
Axin_b-cat_bind	PF08833.5	4
BAAT_C	PF08840.6	4
Bac_DnaA_C	PF08299.6	4
Bac_export_1	PF01311.15	4
Bac_GDH	PF05088.7	4
Band_7_1	PF13421.1	4
Beach	PF02138.13	4
Big_2	PF02368.13	4
BING4CT	PF08149.6	4
BolA	PF01722.13	4
Bowman-Birk_leg	PF00228.15	4
CarD_CdnL_TRCF	PF02559.11	4
Cast	PF10174.4	4
Cauli_VI	PF01693.11	4
CBM_14	PF01607.19	4
CD225	PF04505.7	4
CDC48_N	PF02359.13	4
CDC50	PF03381.10	4
CENP-B_N	PF04218.8	4
Cep57_MT_bd	PF06657.8	4
Ceramidase_alk	PF04734.8	4
CHASE2	PF05226.6	4
CHCH	PF06747.8	4
Choline_transpo	PF04515.7	4
Chromate_transp	PF02417.10	4
Clathrin_lg_ch	PF01086.12	4
CLTH	PF10607.4	4
Cna_B_2	PF13715.1	4
CoA_transf_3	PF02515.12	4
COG7	PF10191.4	4
Complex1_LYR	PF05347.10	4
Complex1_LYR_1	PF13232.1	4
COPIIcoated_ERV	PF07970.7	4
Creatininase	PF02633.9	4
Cse1	PF08506.5	4
Cu-oxidase	PF00394.17	4
CutA1	PF03091.10	4
Cu_amine_oxidN3	PF02728.11	4
CwfJ_C_1	PF04677.10	4
Cyclase	PF04199.8	4
DAD	PF02109.11	4
DcpS_C	PF11969.3	4
DDE_5	PF13546.1	4
DnaJ-X	PF14308.1	4
DNA_ligase_aden	PF01653.13	4
DNA_pol3_alpha	PF07733.7	4
DOG1	PF14144.1	4
DoxX_2	PF13564.1	4
DREPP	PF05558.7	4
DUF111	PF01969.12	4
DUF1191	PF06697.7	4
DUF1228	PF06779.9	4
DUF1350	PF07082.6	4
DUF1493	PF07377.7	4
DUF159	PF02586.9	4
DUF1658	PF07871.6	4
DUF1679	PF07914.6	4
DUF1680	PF07944.7	4
DUF1751	PF08551.5	4
DUF1754	PF08555.5	4
DUF1817	PF08847.6	4
DUF1981	PF09324.5	4
DUF1995	PF09353.5	4
DUF2157	PF09925.4	4
DUF2201_N	PF13203.1	4
DUF2249	PF10006.4	4
DUF2252	PF10009.4	4
DUF2319	PF10081.4	4
DUF2353	PF09789.4	4
DUF2358	PF10184.4	4
DUF2365	PF10157.4	4
DUF2383	PF09537.5	4
DUF239	PF03080.10	4
DUF2615	PF11027.3	4
DUF2813	PF11398.3	4
DUF2968	PF11180.3	4
DUF309	PF03745.9	4
DUF3094	PF11293.3	4
DUF3125	PF11323.3	4
DUF329	PF03884.9	4
DUF3336	PF11815.3	4
DUF3377	PF11857.3	4
DUF3411	PF11891.3	4
DUF3439	PF11921.3	4
DUF3450	PF11932.3	4
DUF3628	PF12300.3	4
DUF3675	PF12428.3	4
DUF3817	PF12823.2	4
DUF4005	PF13178.1	4
DUF4042	PF13251.1	4
DUF4118	PF13493.1	4
DUF4137	PF13593.1	4
DUF4140	PF13600.1	4
DUF4228	PF14009.1	4
DUF4231	PF14015.1	4
DUF4409	PF14365.1	4
DUF45	PF01863.12	4
DUF454	PF04304.8	4
DUF485	PF04341.7	4
DUF506	PF04720.7	4
DUF568	PF04526.8	4
DUF630	PF04783.7	4
DUF688	PF05097.7	4
DUF692	PF05114.8	4
DUF706	PF05153.10	4
DUF760	PF05542.6	4
DUF808	PF05661.7	4
DUF812	PF05667.6	4
DUF834	PF05754.9	4
DUF883	PF05957.8	4
DUF914	PF06027.7	4
DUF947	PF06102.7	4
DUF962	PF06127.6	4
DYW_deaminase	PF14432.1	4
E2F_TDP	PF02319.15	4
eIF-3_zeta	PF05091.7	4
eIF3g	PF12353.3	4
ENOD40	PF08247.6	4
Enolase_N	PF03952.11	4
Epimerase_Csub	PF13950.1	4
Erythro-docking	PF09277.6	4
ESSS	PF10183.4	4
Exonuc_VII_S	PF02609.11	4
EzrA	PF06160.7	4
F-box-like_2	PF13013.1	4
FAA_hydrolase	PF01557.13	4
FAD-oxidase_C	PF02913.14	4
FAD_binding_5	PF00941.16	4
FAT	PF02259.18	4
FBD	PF08387.5	4
Fe-ADH	PF00465.14	4
FeoC	PF09012.5	4
Fer4_14	PF13394.1	4
Fer4_3	PF12798.2	4
Ferritin	PF00210.19	4
Ferrochelatase	PF00762.14	4
Fe_dep_repress	PF01325.14	4
Fib_alpha	PF08702.5	4
FlxA	PF14282.1	4
FmrO	PF07091.6	4
FYRC	PF05965.9	4
FYRN	PF05964.9	4
Gal-bind_lectin	PF00337.17	4
GatB_N	PF02934.10	4
GDI	PF00996.13	4
GED	PF02212.13	4
GH3	PF03321.8	4
GHMP_kinases_C	PF08544.8	4
GLTP	PF08718.6	4
Glucokinase	PF02685.11	4
Gly-rich_Ago1	PF12764.2	4
Gly-zipper_YMGG	PF13441.1	4
Glycos_transf_3	PF00591.16	4
Glycos_transf_4	PF00953.16	4
Glycos_trans_3N	PF02885.12	4
Glyco_hydro_2_C	PF02836.12	4
Glyco_hydro_38C	PF07748.8	4
Glyco_transf_17	PF04724.8	4
Glyco_tran_28_C	PF04101.11	4
GMC_oxred_N	PF00732.14	4
GoLoco	PF02188.12	4
GPCR_chapero_1	PF11904.3	4
GTP_cyclohydroI	PF01227.17	4
Guanylate_cyc	PF00211.15	4
GYF	PF02213.11	4
HAP1_N	PF04849.8	4
HDOD	PF08668.7	4
Helicase_RecD	PF05127.9	4
Hemerythrin	PF01814.18	4
Herpes_UL6	PF01763.11	4
HhH-GPD	PF00730.20	4
HisKA_3	PF07730.8	4
HOOK	PF05622.7	4
Hpr_kinase_C	PF07475.7	4
HrpA_pilin	PF09589.5	4
HSBP1	PF06825.7	4
HSCB_C	PF07743.8	4
HSNSD	PF12062.3	4
HTH_17	PF12728.2	4
HTH_25	PF13413.1	4
HTH_34	PF13601.1	4
HTH_36	PF13730.1	4
HTH_37	PF13744.1	4
HTH_DeoR	PF08220.7	4
HTH_Tnp_ISL3	PF13542.1	4
HTH_Tnp_Tc3_2	PF01498.13	4
Hydrolase_6	PF13344.1	4
IBN_N	PF03810.14	4
Inhibitor_I9	PF05922.11	4
Ins134_P3_kin	PF05770.6	4
Ist1	PF03398.9	4
Jnk-SapK_ap_N	PF09744.4	4
K-box	PF01486.12	4
KAP	PF05804.7	4
KTI12	PF08433.5	4
La	PF05383.12	4
LeuA_dimer	PF08502.5	4
LigB	PF02900.13	4
LIM	PF00412.17	4
LIM_bind	PF01803.11	4
Linker_histone	PF00538.14	4
LpxK	PF02606.9	4
LYTB	PF02401.13	4
M20_dimer	PF07687.9	4
MADF_DNA_bdg	PF10545.4	4
Maf1	PF09174.5	4
Malate_synthase	PF01274.17	4
MARVEL	PF01284.18	4
MASE1	PF05231.9	4
MBF1	PF08523.5	4
Med26	PF08711.6	4
Melibiase	PF02065.13	4
Metalloenzyme	PF01676.13	4
Metallophos_C	PF14008.1	4
Methyltransf_PK	PF05891.7	4
Methyltrans_RNA	PF04452.9	4
MIF	PF01187.13	4
MIF4G	PF02854.14	4
MoaE	PF02391.12	4
Mod_r	PF07200.8	4
Molybdop_Fe4S4	PF04879.11	4
MOR2-PAG1_mid	PF14228.1	4
MotA_ExbB	PF01618.11	4
Motile_Sperm	PF00635.21	4
MRP-L27	PF09809.4	4
MscS_porin	PF12795.2	4
MSP	PF01716.13	4
MurB_C	PF02873.11	4
NABP	PF07990.7	4
NAD_binding_3	PF03447.11	4
NAD_Gly3P_dh_C	PF07479.9	4
NAM-associated	PF14303.1	4
Na_Ca_ex	PF01699.19	4
Nic96	PF04097.9	4
NID	PF07292.8	4
NIF3	PF01784.13	4
NIR_SIR	PF01077.17	4
NLE	PF08154.7	4
NMT1	PF09084.6	4
NMT1_2	PF13379.1	4
NOP5NT	PF08156.8	4
NosD	PF05048.8	4
NP1-WLL	PF11733.3	4
NPH3	PF03000.9	4
NPV_P10	PF05531.7	4
Nuc_H_symport	PF03825.11	4
NUP50	PF08911.6	4
Nup54	PF13874.1	4
NusB	PF01029.13	4
N_methyl_2	PF13544.1	4
OKR_DC_1	PF01276.15	4
Omega-toxin	PF06357.6	4
OTU	PF02338.14	4
Oxidored_q1_N	PF00662.15	4
PaaX	PF07848.7	4
PadR	PF03551.9	4
PAP2_3	PF14378.1	4
Parvo_NS1	PF01057.12	4
Patatin	PF01734.17	4
Patched	PF02460.13	4
PDH	PF02153.12	4
PdxA	PF04166.7	4
Penicil_amidase	PF01804.13	4
Peptidase_A22B	PF04258.8	4
Peptidase_A2B	PF12384.3	4
Peptidase_C48	PF02902.14	4
Peptidase_M14	PF00246.19	4
Peptidase_M28	PF04389.12	4
Peptidase_M50B	PF13398.1	4
Peptidase_M75	PF09375.5	4
Peptidase_S26	PF10502.4	4
Peptidase_S28	PF05577.7	4
Peptidase_U32	PF01136.14	4
PEX11	PF05648.9	4
PGA_cap	PF09587.5	4
Phage_GP20	PF06810.6	4
PhnA_Zn_Ribbon	PF08274.7	4
PhyH	PF05721.8	4
PIG-U	PF06728.8	4
Pinin_SDK_N	PF04697.8	4
Piwi	PF02171.12	4
PK_C	PF02887.11	4
PLATZ	PF04640.9	4
PLDc_N	PF13396.1	4
PLD_C	PF12357.3	4
Plexin_cytopl	PF08337.7	4
Plug_translocon	PF10559.4	4
Plus-3	PF03126.13	4
POR	PF01558.13	4
PP_kinase	PF02503.12	4
Prenyltrans_1	PF13243.1	4
PRMT5	PF05185.11	4
PRONE	PF03759.8	4
Proteasome_A_N	PF10584.4	4
PRP8_domainIV	PF12134.3	4
PsbX	PF06596.6	4
PSD2	PF07624.6	4
PseudoU_synth_1	PF01416.15	4
PSP	PF04046.11	4
PWWP	PF00855.12	4
PX	PF00787.19	4
Pyrophosphatase	PF00719.14	4
Pyr_redox_dim	PF02852.17	4
P_C	PF06640.6	4
QRPTase_N	PF02749.11	4
Queuosine_synth	PF02547.10	4
Rab5ip	PF07019.7	4
Rad51	PF08423.6	4
RALF	PF05498.6	4
RCC_reductase	PF06405.6	4
RdRP	PF05183.7	4
Resistin	PF06954.6	4
Resolvase	PF00239.16	4
RF-1	PF00472.15	4
RGP	PF03214.8	4
RHH_1	PF01402.16	4
Ribophorin_I	PF04597.9	4
Ribosomal_L13e	PF01294.13	4
Ribosomal_L17	PF01196.14	4
Ribosomal_L23	PF00276.15	4
Ribosomal_L30	PF00327.15	4
Ribosomal_L30_N	PF08079.7	4
Ribosomal_L31	PF01197.13	4
Ribosomal_L37ae	PF01780.14	4
Ribosomal_S11	PF00411.14	4
Ribosomal_S30	PF04758.9	4
Ribosomal_S3Ae	PF01015.13	4
Ribosomal_S5_C	PF03719.10	4
Ribosomal_S6e	PF01092.14	4
Rib_5-P_isom_A	PF06026.9	4
Rieske	PF00355.21	4
RNase_E_G	PF10150.4	4
Rotamase_3	PF13616.1	4
RP-C	PF03428.8	4
RRN7	PF11781.3	4
rRNA_proc-arch	PF13234.1	4
RRS1	PF04939.7	4
RskA	PF10099.4	4
SAC3_GANP	PF03399.11	4
Sad1_UNC	PF07738.8	4
SAF	PF08666.7	4
SAF_2	PF13144.1	4
SAICAR_synt	PF01259.13	4
Sec16_C	PF12931.2	4
Sec20	PF03908.8	4
Serpin	PF00079.15	4
SH3_3	PF08239.6	4
Sigma70_r3	PF04539.11	4
SIR2	PF02146.12	4
SIS	PF01380.17	4
SMC_hinge	PF06470.8	4
SMK-1	PF04802.10	4
SNARE	PF05739.14	4
SNase	PF00565.12	4
SnoaL_4	PF13577.1	4
SOCS_box	PF07525.11	4
Sod_Cu	PF00080.15	4
Sod_Fe_N	PF00081.17	4
SPARC_Ca_bdg	PF10591.4	4
SPOR	PF05036.8	4
Spore_permease	PF03845.8	4
SSB	PF00436.20	4
Striatin	PF08232.7	4
Sua5_yciO_yrdC	PF01300.13	4
TAF	PF02969.12	4
TatD_DNase	PF01026.16	4
Taxilin	PF09728.4	4
TehB	PF03848.9	4
TFIIB	PF00382.14	4
TFIID-31kDa	PF02291.10	4
TFIIF_alpha	PF05793.7	4
Thioredoxin_3	PF13192.1	4
Thoc2	PF11732.3	4
TLD	PF07534.11	4
TMP-TENI	PF02581.12	4
Tom22	PF04281.8	4
Toprim_4	PF13662.1	4
TPR_5	PF12688.2	4
TP_methylase	PF00590.15	4
Transglut_core	PF01841.14	4
Transposase_mut	PF00872.13	4
TRAPPC-Trs85	PF12739.2	4
Trehalase	PF01204.13	4
TrkH	PF02386.11	4
tRNA-synt_1d	PF00750.14	4
tRNA-synt_1_2	PF13603.1	4
tRNA_Me_trans	PF03054.11	4
Troponin-I_N	PF11636.3	4
TruB_C	PF09142.6	4
TrwB_AAD_bind	PF10412.4	4
UBX	PF00789.15	4
UDPG_MGDP_dh	PF00984.14	4
UPF0047	PF01894.12	4
Viral_NABP	PF05515.6	4
VPEP	PF07589.6	4
VWA_CoxE	PF05762.9	4
WHEP-TRS	PF00458.15	4
WLM	PF08325.5	4
WYL	PF13280.1	4
XG_FTase	PF03254.8	4
YajC	PF02699.10	4
YbjN	PF10722.4	4
YCII	PF03795.9	4
YfiO	PF13525.1	4
YgbB	PF02542.11	4
[truncated: 4,732 more rows]
