# Supplementary material for: Transcriptome analysis of smooth cordgrass (Spartina alterniflora Loisel), a monocot halophyte, reveals candidate genes involved in its adaptation to salinity
Source: BMC Genomics. 2016 Aug 19;17:657. doi: 10.1186/s12864-016-3017-3 (PMC4992267; doi:10.1186/s12864-016-3017-3)
Supplement: Additional file 4: Table S2. — Simple sequence repeats (SSRs), flanking primers and their predicted location in Spartina alterniflora unigenes. (XLSX 357 kb) [file 12864_2016_3017_MOESM4_ESM.xlsx]

## Sheet: ad_file_3_4_join
SSRs and Primers for Spartina unigenes
SaID	SSR	SSR_size	Forward primer	Tm	Length	Reverse Primer	Tm	Length	Product size	Position
Contig84_LC	(CTC)5	15	ATGCCAATTTCGTCAAGGAC	59.939	20	TAATGCGCGAGTTTGAGATG	59.976	20	146	\N
Contig219_LC	(TGG)5	15	AGTTAAAGGAGTGACGGGCA	59.734	20	CCCCTCCTGCAGAAACAATA	60.066	20	232	\N
Contig240_LC	(AC)6	12	CAGACCACACACGGAATGAT	59.393	20	AGGAAAGGAGGGCGATTAGA	60.166	20	275	\N
Contig711_LC	(GCT)5	15	GTCCATGCTCATCACTGTGG	60.121	20	ACGCCGCTGAATACTGCTAC	60.437	20	297	\N
Contig875_LC	(CA)7	14	GGTGATGGTAGTCCTTGGGA	59.779	20	TCTGATTTGACTGCCGTTTG	59.84	20	193	\N
Contig1059_LC	(CGC)5	15	CACATCCTCATCAAGCACGA	60.84	20	TGGCATCTTCAAAGGGTTTC	60.051	20	252	\N
Contig1141_LC	(CAT)5	15	GTAGGGTCCTATCCCTCCCA	60.147	20	AGAGCGACATGCAGAGGAAC	60.564	20	185	\N
Contig1202_LC	(CAG)5	15	CTTCGAGATGCACTGAACGA	60.136	20	GGCCACCATTTGTACGAGTT	59.859	20	245	\N
Contig1210_LC	(TGA)5	15	ATTGCGTGGTCGGATTCTAA	60.469	20	CACTCGTGGTTCGATGTGAC	60.162	20	247	\N
Contig1234_LC	(CGC)8	24	AAGAGGACCAGCAGCAAGAA	60.134	20	CATGAACGCGATAGGGAACT	60.096	20	269	\N
Contig1243_LC	(TGT)5	15	GTGCAATAGCCCCTTGTGAT	59.962	20	TTTCTACGCCGAGTTTGCTT	60.018	20	200	\N
Contig1246_LC	(TGC)6	18	TGCTTGTCACGGCAGAATAG	60.011	20	GTAGGCCCGCTCAACGAG	61.913	18	211	\N
Contig1249_LC	(GCT)5	15	AACTATCTGCACACCCACCC	59.851	20	TGGAAGGAAGGAGTGAGGAA	59.773	20	142	\N
Contig1349_LC	(CGC)5	15	CCTGTATTCTCTCTTCGCCG	59.971	20	TAGTCCCTGTACCCTCCGTG	59.982	20	266	\N
Contig1356_LC	(AGC)5	15	TTCTCGGCGTTGCTATTCTT	59.982	20	ATTGGCACACCACAGAACAA	60.008	20	158	\N
Contig1360_LC	(AT)9	18	TGTGCCCACAAGATTGGTTA	59.964	20	GCACAACGAGTATCGGGATT	59.962	20	140	\N
Contig1363_LC	(TAG)6	18	TCAAGGGAAACAAATGACCC	59.767	20	AGTACTGAACTCAACCGCCG	60.312	20	209	\N
Contig1591_LC	(CCG)7	21	CAGTTCGACCCTTTTGCCTA	60.241	20	GCTGCGAGATGTAGTTTCCC	59.843	20	265	\N
Contig1926_LC	(CCG)5	15	TACTCCTCGGCGTACTGCTT	60.037	20	GTCTCCCTCTCAGGCGAAC	59.936	19	211	\N
Contig1964_LC	(ACA)5	15	GTCGTCATGCAGCAACAGAT	59.87	20	CCCAACTTGCTTGGGACTAA	60.103	20	217	\N
Contig1980_LC	(GGT)5	15	TCGAGAAGTCCAAGCTCGAT	60.096	20	CCATGACCAATCCTTTTTCC	59.22	20	103	\N
Contig1992_LC	(CT)7	14	GTCCTCCCGAGGTACTGACC	60.912	20	CTCATTGACGTAACTCCGCA	59.864	20	296	\N
Contig2074_LC	(ACA)8	24	TGTACGCAACATTTTCCTGC	59.735	20	CCCAACTTGCTTGGGACTAA	60.103	20	154	\N
Contig2090_LC	(TC)6	12	ATTAGGCTAGTGGCGTGGTG	60.154	20	GCAAAATTTACGCTTTCCAGG	60.934	21	152	\N
Contig2179_LC	(AG)6	12	CTGCCTCCTTTTGGATTTGT	59.17	20	GATCACCAATGAGGCAACCT	59.934	20	226	\N
Contig2180_LC	(GGC)6	18	CTTAGGAAACCGGGTGTCAA	59.964	20	CTTCCTCCTTCGGTTCCTG	59.781	19	136	\N
Contig2243_LC	(CG)6	12	AAGAATCGCATGTGTCCCTC	60.081	20	ACCTCTTCGCGCTCGACTAC	62.008	20	242	\N
Contig2283_LC	(GTT)6	18	CCCAACTTGCTTGGGACTAA	60.103	20	GACACCACAAAGAGATGGCA	59.682	20	101	\N
Contig2362_LC	(AT)9	18	GCTGTCATCTGCGTCACATT	59.87	20	TTTGAAGCCTTGACCAGCTC	60.517	20	240	\N
Contig2363_LC	(TC)6	12	GCGAGCACAGGGACAATAG	59.41	19	CACCAACGATGAGGACACC	59.945	19	285	\N
Contig2412_LC	(AG)10	20	TATTTCCCATACGCTACGGC	59.95	20	GACCACCCTCCTCTTCTGGT	60.504	20	259	\N
Contig2493_LC	(ACA)5	15	AAGGAAACGAGGCCAAAATC	60.431	20	GTCTTCAGGACAGCGTCGTA	59.037	20	165	\N
Contig2634_LC	(AG)6	12	ATGGCCATGGAAATCAACAT	60.021	20	TAATTTCCCTGCGTTTCACC	59.938	20	185	\N
Contig2818_LC	(GCT)5	15	CCGTTGAATGCTCGAACT	57.306	18	ACAGTCTATGCCCTTGCACC	60.142	20	121	\N
Contig2830_LC	(GCT)5	15	CCACTCAACACGAACGAGAA	59.873	20	ACGTCGAGGGTTGAGAGAGA	59.986	20	272	\N
Contig3009_LC	(AG)7	14	AGGGACGAGGAAGAAGGAAG	59.811	20	AGAGCAAGACGGCAGATTGT	60.02	20	232	\N
Contig3045_LC	(CGC)5	15	CTCAGTCATGGCCTCACGTA	59.855	20	GAAACAGAAAGCGCCTCAAC	60	20	296	\N
Contig3218_LC	(ATG)5	15	ACCTTCATCATCATCACGCA	60.08	20	GAACGAAACCAAGGTGCATT	59.978	20	239	\N
Contig3243_LC	(ACC)6	18	CTCCACTTGCAACACCGTAA	59.758	20	GAGAGGACAAGTGGCTTTCG	59.989	20	190	\N
Contig3318_LC	(GGT)7	21	AGCCATAGCAAACTGCCACT	59.904	20	TTTGGCCTTCGTCTGACTCT	59.989	20	257	\N
Contig3426_LC	(CGC)5	15	GCACCAACTTTGCCTTAGAA	58.027	20	TGTGTAGATTCCCTCGACCC	59.927	20	213	\N
Contig3761_LC	(CA)6	12	ACCGAAATGCTGGAACTCAC	60.119	20	TCCATTTCAATTAGGCTGGG	59.894	20	100	\N
Contig3817_LC	(GTG)5	15	ACTGCAAGATTTCCTGACGG	60.255	20	CGCTTTCCACCAATAAGCAT	60.096	20	155	\N
Contig3848_LC	(GA)6	12	GGATGATCTCCCTGTGAGGA	60.008	20	TCTGTTGCCTTTCTCCCATC	60.195	20	174	\N
Contig4014_LC	(AG)9	18	AATGCTTTTGCTAAGCCCTG	59.496	20	AGGGAGGTAGCCTCCTCATC	59.659	20	158	\N
Contig4131_LC	(GGT)5	15	TCGAGAAGTCCAAGCTCGAT	60.096	20	ACCATCGTCATCTCCACCAT	60.208	20	131	\N
Contig4163_LC	(TCT)5	15	ACCCAACGCAGAAATCAAAC	59.978	20	AACCATTTTTGGAAGGAGGG	60.159	20	291	\N
Contig4293_LC	(CTG)5	15	TAATCTCTTGGGCGTGAACC	60.074	20	GCTACTCCTCCGATTCCTGC	61.261	20	222	\N
Contig4415_LC	(CCG)5	15	ACATCTCTGTCGTTGGAGCC	60.269	20	AAAGCAACATGGCTGAGGAG	60.397	20	293	\N
Contig4453_LC	(CGT)5	15	CTTCTGCTTGACCAAGAGGC	60.134	20	ATTCCGACGACGATGAAGAC	60.081	20	168	\N
Contig4495_LC	(TCC)5	15	GGAGTGGAGTGGAGGTTTCA	60.088	20	GTCCACGAAGAGGGCGAT	61.201	18	270	\N
Contig4542_LC	(AT)7	14	TCGGACCTATTATGACATGGTTT	59.622	23	TTTTTAAACTCGTACACCACAACA	58.701	24	204	\N
Contig4624_LC	(GAT)7	21	GATGATTTGATGATGATGGGG	59.967	21	CGATCCTATCTCGCACTTCC	59.797	20	114	\N
Contig4667_LC	(CCT)5	15	TTCTCTTCAGAGAGGACGGC	59.679	20	GGAGAGCGTCTCTTGACCTG	60.135	20	280	\N
Contig4751_LC	(GCC)5	15	CGGCTATCGTCTCTCGTCTC	60.119	20	AGCACCTTCTCCACCTTCAA	59.844	20	281	\N
Contig4920_LC	(TC)6	12	ATTAAAGCTCCTTCGCCGAT	60.191	20	GATACGGCGAGAATTACCGA	60.06	20	180	\N
Contig4956_LC	(AGC)5	15	GAAGGTTAGTTGCAGGCTGG	59.875	20	TTGCAGGAGAACACCTTGTG	59.873	20	252	\N
Contig4958_LC	(ACG)5	15	ACGAAAGCATTATTCGGTGG	59.96	20	GTTGATTTGGGTATGGTGGC	60.059	20	185	\N
Contig4967_LC	(GTG)5	15	GGCAGTTTGAGGAGAACAGC	59.997	20	CTCTACCCCCTCCATCATCA	59.879	20	273	\N
Contig5026_LC	(ACC)5	15	ATCAGGACGCCATTGTTAGG	59.955	20	TGGTGATGACTCCAGTCCAA	60.088	20	259	\N
Contig5042_LC	(GAT)8	24	TCATGAAGGAGCTTGTGGAA	59.369	20	TAGGCCTCAGTGAAGGTGCT	60.012	20	291	\N
Contig5204_LC	(GCT)5	15	GCTCCTCCATTTCACAGCTC	59.957	20	TGGAACAGACGGTTACCAGG	60.943	20	248	\N
Contig5440_LC	(CT)7	14	GTGAGAGATCTCAGGGAGCG	60.096	20	GGAACAGCGAAAAGGTCAGA	60.375	20	283	\N
Contig5568_LC	(GC)6	12	GGAGGTGCTGGAGATCAGG	60.778	19	ATATGGAACGCCCATAACCA	60.038	20	131	\N
Contig5799_LC	(CCA)6	18	ACCCTAGCATCAACCACCTG	59.989	20	AAGAAGCTGGAGCTGCTGTC	59.898	20	250	\N
Contig5936_LC	(CCT)5	15	CTCCCAGCTGACCTGACC	59.309	18	CCTTACAACGTGCATTTCCA	59.585	20	194	\N
Contig6044_LC	(GA)7	14	CTAGGCGCCAGACCTCAGT	60.561	19	AAGCAGAACATGCAGACCG	60	19	259	\N
Contig6097_LC	(TAG)7	21	GCTTACATTACCGCCAAAGC	59.748	20	TGCTAAGATTGGAGCAGGGT	59.836	20	269	\N
Contig6150_LC	(GCC)6	18	AACTGCATGCGTGACAGAAG	60.056	20	GACGTCAGAAAAGACTGCCG	60.975	20	229	\N
Contig6158_LC	(GCT)5	15	GCTGCAGGACCCAGATTT	58.749	18	GACATGGAAGCGAAGTGTCA	59.837	20	291	\N
Contig6234_LC	(TGC)6	18	GGTGACTGTGACTGCGGTAG	59.336	20	GCTCTCGTTCCTGCTGAATC	60.104	20	219	\N
Contig6295_LC	(CCG)5	15	TATCGAGCCAGTTTGACACG	59.864	20	GTAGACGGCGACCTGGGTT	62.414	19	207	\N
Contig6342_LC	(GA)6	12	GTTGTTAGCAGGGAGGTGGA	60.111	20	AAACTTGCTCTGCGTCAGGT	60.058	20	202	\N
Contig6375_LC	(GCT)8	24	CAACCTCTCGCCTTCAACTC	59.989	20	CGTTCCACGTTCAGCTCC	60.402	18	228	\N
Contig6453_LC	(TC)8	16	TGATGCCAGAGGATTGATGA	60.161	20	TAGGTCCTTCTCCATGACCG	60.065	20	183	\N
Contig6572_LC	(GCA)5	15	TATTTTGAGCGCACGTGAAG	60.014	20	GGAAGGCCTAAGGAGGAGTG	60.204	20	257	\N
Contig6743_LC	(GCC)6	18	AAAGAGGAGCCGACGAGAG	59.688	19	GCAGTTCCAGACCATGAGGT	60.12	20	179	\N
Contig6964_LC	(GCG)5	15	CTGGTCGAAGAACATCAGCA	59.984	20	CTTTTTGGCACGAGAGAAGG	59.986	20	226	\N
Contig6986_LC	(GTT)5	15	ACCTTTGTGGTTTGCCTTTG	60.008	20	GACAAAAAGTAAAACAATAGCATTCA	58.059	26	245	\N
Contig7014_LC	(AAC)9	27	TTTTTGCAATGGAGTATGCG	59.702	20	CCCAACTTGCTTGGGACTAA	60.103	20	149	\N
Contig7171_LC	(AG)7	14	ACTTGCCCTGCCTAGACTCA	60.012	20	CTGACACCTTAGCCCTCTCG	60.005	20	162	\N
Contig7540_LC	(TTG)5	15	TTCGTTTCCCCCTTCTTTTT	59.918	20	TTTTGGTTGCATATGGCTTG	59.562	20	253	\N
Contig7570_LC	(GAG)5	15	GAGCGAGAGCGAAAGAGAAG	59.598	20	AAGAAACTCAGATTGGGCGA	59.813	20	280	\N
Contig7758_LC	(CTG)5	15	CGGTGACTGAAGTTGCTGAA	60.025	20	ATGAATGCAATTCCACAGCA	60.08	20	234	\N
Contig7907_LC	(CG)6	12	TGCTTTGTCCACGTCATCAT	60.12	20	CTTCGCCTCCACGACTCTAC	60.012	20	297	\N
Contig7956_LC	(GCC)5	15	TTCCGCTAACCCTAGCAGTC	59.476	20	GTTTCCCAGTTCGGAGCC	60.6	18	291	\N
Contig8105_LC	(CAA)5	15	GTTGGTTACGGTCCTCCTGA	59.966	20	AGATATGCCAAGTGCTCGCT	60.007	20	268	\N
Contig8153_LC	(GA)6	12	ATTTGCTCCTCTGCTCGCT	60.256	19	AAAGCCAAGGTTTTCCCAGT	59.976	20	266	\N
Contig8419_LC	(GCG)5	15	GTCGACGGTACATTCACACG	60.032	20	ACCTCCTCCATCCCTCTCC	60.418	19	150	\N
Contig8474_LC	(CCG)5	15	GCGATGATGCTGACGATG	59.897	18	GGCTGCGAGAAAGAGAGAGA	59.973	20	184	\N
Contig8576_LC	(TA)11	22	TCGTTAAGGTCTCGGTGTCC	60.111	20	ATTCCGGGCAGAGAAAATCT	60.039	20	171	\N
Contig8640_LC	(AG)6	12	CGCTTCCATCAAGCTTCTTC	60.096	20	TACGCGGAGGGAGTTAGAGA	59.971	20	112	\N
Contig8674_LC	(GTT)5	15	CTGTCCTTTAGCCTACCCCC	59.955	20	CACTCCATTTCCAAGGAGGA	60.042	20	142	\N
Contig8677_LC	(CCG)5	15	GTCTACCACCGACCACTCCC	61.766	20	GGCGTGTGATACGCTATTGA	59.718	20	223	\N
Contig8709_LC	(TGC)5	15	GCAGGATTCCAGTTGTCGAT	60.081	20	CTCGGAGGCTGCTTATCTGT	59.598	20	213	\N
Contig8724_LC	(GTG)6	18	GGCAGTTTGAGGAGAACAGC	59.997	20	CCTCTACCCCTCCATCATCA	59.879	20	276	\N
Contig8767_LC	(GGA)5	15	TGCACCGTACATAACAGGGA	59.988	20	GAATTGTGCTCCCCAACACT	59.973	20	213	\N
Contig8883_LC	(GCG)5	15	ATCCAAGCAAAGCCATGAAC	60.081	20	CGAGAGGAGGTGAGGATCAG	59.937	20	265	\N
Contig8978_LC	(GGT)5	15	ACCCTAACCCTAACTCCCCC	60.419	20	CTGAACGAGGGCCTACTCAT	59.308	20	272	\N
Contig8985_LC	(AGC)5	15	CTTGGACGATCTGCTCCTTC	59.95	20	CGTCCTCATCGTCACCATC	60.063	19	272	\N
Contig8985_LC	(GAC)5	15	ACCTACTCGCGGAAGAAGC	59.588	19	CCTTGTACAGGTCACTCCCG	60.557	20	186	\N
Contig8999_LC	(CT)6	12	GGCGATAACTTTCCTCCACA	60.074	20	ATCGTCGACGTCCTGCTC	59.944	18	274	\N
Contig9480_LC	(GCT)5	15	TCTTGGTAACCCTCGTGCTC	60.255	20	CCTGCACACGAGAAACAAGA	60.025	20	231	\N
Contig9957_LC	(CTC)5	15	TCTCCAATGCCACGATACAA	60.073	20	GGATTGAAGGTTCTCCACCA	59.903	20	291	\N
Contig10100_LC	(GAG)5	15	GTTCCTCCAGTCCTCCTTCC	60.05	20	TGACTCAGACAACTCGGTGG	59.864	20	252	\N
Contig10465_LC	(CGC)5	15	CCTTACTCTCTCCAGCGACG	60.149	20	TCTTACATGGGAAAGGTGCC	59.933	20	116	\N
Contig10706_LC	(GAT)8	24	CCTCCGGTGGTAGTGTGTCT	60.026	20	CAGCAGAGTCGAATCCCTTC	59.95	20	132	\N
Contig10898_LC	(GCA)7	21	CTAATGGAGACCAGGGAGCA	60.21	20	CATGGATGGTTGATTCCACA	60.177	20	138	\N
Contig10939_LC	(TTC)5	15	TGGGTTTTGGCTTATTTTGG	59.805	20	CCAGTAACAGGCCATCCCTA	59.948	20	117	\N
Contig11015_LC	(GCA)6	18	CCAGCAGCAACAACCTCC	60.402	18	TGCTGCATGGGGATGTAATA	59.914	20	294	\N
Contig11024_LC	(AT)7	14	TTGTTGATGACTGAGGAGCG	59.984	20	ACCAAAAGTGCGCAAAACTT	59.791	20	252	\N
Contig11073_LC	(CTC)6	18	CCTACTTTCCCCCTCCAATC	59.761	20	ACTGCTTCTTGCTTCGTTGC	60.72	20	221	\N
Contig11299_LC	(AGC)5	15	GACCCATCAATCTTTGCCAC	60.326	20	GGCCTGAAATTTGTTCCAGA	60.051	20	177	\N
Contig11425_LC	(AT)7	14	ACATCGTCAACTTCCCAACC	59.827	20	GAGAACAGCGACCATTCCAT	60.081	20	259	\N
Contig11439_LC	(GTT)6	18	CCCAACTTGCTTGGGACTAA	60.103	20	TCGTGAGCTACGTGGTTTTG	59.904	20	114	\N
Contig11487_LC	(TTG)5	15	GCCTGTCTGCTGTCAAGGA	60.13	19	TGGAGAAGACAAGGAGGGAA	59.773	20	245	\N
Contig11590_LC	(CGG)5	15	TCACCCTCGGTACCAAGAAC	59.966	20	GGACAGGACCAAACCTTTCA	59.943	20	220	\N
Contig11830_LC	(GA)7	14	AGTAGACGTGTATACTTTGAGTCATCA	57.685	27	GACTTGCGAAGGTTACGAGG	59.875	20	197	\N
Contig11848_LC	(GCA)5	15	GCTCCCACTTGCACTTTCTC	59.997	20	GGAGTTAAGGTGGAGGGGAA	60.298	20	229	\N
Contig11886_LC	(ATC)6	18	CCGCCTCCTGATGAACTCT	60.356	19	CAGAGTTGAAGTGCCCTGGT	60.298	20	234	\N
Contig12015_LC	(TGC)5	15	ACGCTTGAACATCTGAGCCT	60.02	20	AGCGTACCTCAAGTTTGCGA	60.964	20	199	\N
Contig12107_LC	(TGC)6	18	ATGTAGAGCTTGGTGGTCGC	60.285	20	CACGTGCATCCGTAACAGAC	60.183	20	231	\N
Contig12142_LC	(CTG)6	18	TCAGGCAATCTCCTCCCTAA	59.767	20	TATCCGGGGTAGTCTTGTGG	59.807	20	197	\N
Contig12277_LC	(CGG)5	15	TCTTTCTCCTCGAGCTTTGC	59.836	20	TTCAAGAGCAGGAGATCGCT	60.24	20	299	\N
Contig12793_LC	(GA)8	16	CTTTCCCTTTTCCAACCCTC	59.912	20	ACGACCTCCTCAGAAGACGA	59.986	20	257	\N
Contig12852_LC	(GCC)5	15	CCCTTCCTGTTCTCCCTCTT	59.671	20	TTCTTGTCAGCGGTCCTCTT	59.989	20	216	\N
Contig12852_LC	(AGC)5	15	AAGAGGACCGCTGACAAGAA	59.989	20	TCTTGATTTCCATGCCTTCC	60.014	20	258	\N
Contig13122_LC	(CT)9	18	GGGGAAGGAATCACACACAT	59.636	20	CACCAGTCAGCTGCTCTTTG	59.77	20	212	\N
Contig13158_LC	(CCT)5	15	GGTTGACCAGGTGGAACACT	59.859	20	AGTACCAGGGACGTGGAGGT	60.822	20	116	\N
Contig13300_LC	(CT)6	12	AAACATACCCGAACTCGCAC	60	20	GGCGAAGTTCCTCGCTAGAT	60.866	20	203	\N
Contig13351_LC	(TGG)5	15	CCACCACTGTAGCCAGGATT	59.989	20	ACTGCAGCATGGTCAGGG	60.871	18	292	\N
Contig13366_LC	(GC)6	12	CGCAAGGTCGATTGATTTTT	60.074	20	GAGGAGACTGTCAAGGAGCG	60.135	20	220	\N
Contig13418_LC	(GCA)6	18	TGAGTCACTGACAAGGTGGC	59.872	20	TCATGTGGTAGAATGGCTGC	59.679	20	218	\N
Contig13422_LC	(GTT)5	15	CCCAACTTGCTTGGGACTAA	60.103	20	TGGGACTGATTTTCTCAGGG	60.042	20	199	\N
Contig13424_LC	(CCA)6	18	AGTCGACTTCCTCAGCCTCA	60.135	20	GTGGCAGTGTAGGTGGTCCT	60.033	20	154	\N
Contig13456_LC	(GGC)5	15	TGATTCCAAGCCTCCCATAG	60.029	20	TCTCTCTCCTCCAGCTCGTC	59.817	20	287	\N
Contig13473_LC	(GT)7	14	GTGCCAGATTCTGAATGGGT	59.934	20	TCTCTTCTGCCACCAACGTA	59.44	20	246	\N
Contig13569_LC	(GCG)5	15	TTATGAACGGAATGAACGCA	60.073	20	ATCGCTGTCAAGGCATCC	59.75	18	245	\N
Contig13585_LC	(GCT)5	15	TCTGAAGGTTCCTACGGGTG	60.103	20	GAGGACGACGAGCTGGAG	59.639	18	275	\N
Contig13647_LC	(TTC)6	18	GACACGACCTGGACACACAC	60.053	20	CTGCCCATCAACTAAGCCAT	60.096	20	119	\N
Contig13662_LC	(AAAG)5	20	GAGTCATGTTCTTGGCTCCC	59.661	20	CCTTCCTTTTCGCACATCAT	60.074	20	251	\N
Contig13823_LC	(CTG)5	15	GCACAAACGGTCAGGGTACT	60.035	20	TTTTCTTTGCGTGCAACAAG	60.029	20	204	\N
Contig13838_LC	(TTC)6	18	TCCAAGATCAGCAAGTGTCG	59.984	20	AAAGCCTGGCAGTCTCAGAA	60.134	20	101	\N
Contig13897_LC	(CAC)5	15	AGTACTACCGCCCTCCCAGT	60.016	20	CTGCAAGTCCAGTGCCTACA	60.049	20	171	\N
Contig14046_LC	(GCT)5	15	GTTAGCGCGTTCTGAATGGT	60.278	20	TTCCTCTCCTTCGCTGATGT	59.95	20	133	\N
Contig14097_LC	(CTT)5	15	AGTTCGGCGACTCGTAAAGA	60.015	20	CGACGATAAGAAGAAGTACCGC	60.276	22	248	\N
Contig14105_LC	(CAT)5	15	TATTGAAGATGCATTGCGCT	59.429	20	GGCGGCGCTTAAAAAGTAGT	60.738	20	102	\N
Contig14107_LC	(AGA)7	21	GACGACTCTCCTTTTTCCCC	60.052	20	ACCTCCGACCGTTTGTACTG	60.028	20	218	\N
Contig14133_LC	(GGC)5	15	ATATCTTGGCCATCTCGGTG	59.917	20	GCATCCAGTTCATGGAGCAC	61.659	20	276	\N
Contig14176_LC	(GCT)6	18	CACCTCCTGGTTAGGGTCAA	59.959	20	AGGACGAGGGACAGCACA	60.415	18	223	\N
Contig14207_LC	(GCG)5	15	CAAACCCTAATAATCGGGGC	60.508	20	GAGGGAGGGTTTCCGACTAA	60.434	20	220	\N
Contig14209_LC	(AGG)5	15	TGATCCTTCTTGTCTTGGGC	60.195	20	CGCTGCCTCGTATTCTCTTC	60.118	20	124	\N
Contig14232_LC	(GCT)6	18	GTGGCTCAAACTCCAGCTTC	59.997	20	CCCTGGGGAAAAAGGTTTAG	59.803	20	146	\N
Contig14281_LC	(AGC)5	15	CCTCCAAGTTTCGATGCAAT	60.074	20	CGTTGGAGTTGGGATCAAGT	59.966	20	195	\N
Contig14297_LC	(AC)6	12	TCGTCATGGCTGTTTGGTAG	59.716	20	TCATCAGTTGCCTTCTGTGC	59.992	20	299	\N
Contig14441_LC	(TCA)5	15	CGCTTGAAGGGTCTCAAGTC	59.989	20	TTGATGCTGCTGATCCTGAC	59.95	20	175	\N
Contig14712_LC	(AG)6	12	TCCTCTGGTCCATCCTCATC	60.008	20	GGAACAGCTCCATGGGAATA	59.894	20	280	\N
Contig14817_LC	(CTG)7	21	CAGCTCTTCCCATTTGGTCT	59.284	20	GACGACGTCGGAGTACCAG	59.272	19	163	\N
Contig14861_LC	(CGG)5	15	GTCCTCACCGATGAACCACT	59.969	20	GCTCCTCCTGATACACCCAA	60.073	20	159	\N
Contig14919_LC	(TA)7	14	GAGAACAGGTGTTTTGACGAAG	58.887	22	TGTAAGCGCTGTCCAAAATG	59.872	20	202	\N
Contig14932_LC	(TC)6	12	GGACTGTGGTGTCCAGTGTG	60.045	20	CCTGAACTGTGGAACGAGGA	61.246	20	275	\N
Contig14977_LC	(TCT)5	15	TACAGAAGAACCGACCCGAG	60.246	20	TCATCGAATCGGAGGCTATC	60.141	20	172	\N
Contig15019_LC	(GAG)5	15	AGATGGATCGATTGTCGGAG	60.034	20	TCTGCATGCAATCCTTGTGT	60.272	20	182	\N
Contig15255_LC	(GA)8	16	GCAGCATGGCTCAATGTTTA	59.839	20	AAAGGATCGGAGAGCTTGGT	60.212	20	139	\N
Contig15430_LC	(CGC)5	15	AAGTCGTCGACACCTCGC	59.988	18	AGCGCCTCACTCTTCATCAC	60.564	20	294	\N
Contig15767_LC	(TA)7	14	TTGAGTGAAGTACAATACAATGGAA	57.829	25	ACGCATTGCATGCATCTTAG	59.862	20	165	\N
Contig15853_LC	(GCG)5	15	GGGAGGAGTCGTCCTGTATG	59.53	20	GACAGAATCGGTGATTGCCT	60.081	20	163	\N
Contig16095_LC	(CT)11	22	AATATGCCTGGCTCCCTGTA	59.551	20	CTCAGTTGCACCCACATAACA	59.624	21	238	\N
Contig16176_LC	(CGC)5	15	TTGCCTACTGGTATCCCGTC	59.955	20	TAACCCGAAAATGTTGCTCC	59.938	20	243	\N
Contig16252_LC	(CAG)6	18	ATCAAGGGTACCAGCACCAG	59.989	20	TCCACCACAAGCTCAAACTG	59.873	20	167	\N
Contig16385_LC	(CA)15	30	ACCAGTTCCATTTTCGGTTG	59.83	20	CCTGCTGGCTTCTTGTTTTG	60.933	20	112	\N
Contig16437_LC	(AG)7	14	ACTTTTTCGCTTAGTCCCGC	60.741	20	AGTTGGCTGTCCATTGCTTT	59.74	20	143	\N
Contig16528_LC	(GA)8	16	TGACTCCTTCCCTGTTGGAG	60.229	20	CGAAGGATCACCGAGAAAAA	60.184	20	186	\N
Contig16598_LC	(GGCAGG)5	30	GGCAACAGAGCCTAGGACAG	60.012	20	TCCTACGGGGAGTGCTTATG	60.088	20	269	\N
Contig16605_LC	(GC)6	12	TCCATCCCTGTCTCCACTCT	59.638	20	CCATGGGAAGCTAACTGCAT	60.096	20	218	\N
Contig16822_LC	(CCG)5	15	TCCTACACCCCGTACTCCAG	59.982	20	GCGAAGCATCATTCAACTCA	59.955	20	131	\N
Contig16993_LC	(CCG)5	15	CAGAAGGAGCTACAGCCCAC	60.012	20	GTGACCTGCTCTGGTTTCGT	60.307	20	230	\N
Contig17098_LC	(CAG)6	18	ACCTTGTATACGTCGCCAGG	60.015	20	GGCTGTTCGAGAGATTCTGC	60.104	20	296	\N
Contig17176_LC	(TC)6	12	TAGAGTATGCTGCCGCACTG	60.18	20	CGCTGTATCAAACTGGCAGA	60.011	20	255	\N
Contig17225_LC	(AAG)5	15	GTACCCTTGCCGAGGAAGA	60.203	19	GATCAGCAGCAGACGACTTG	59.733	20	296	\N
Contig17274_LC	(GCT)5	15	ACTTGAGCAGGCTGTGGTG	60.038	19	TGCAGTATATTGCCTCGCAG	59.999	20	160	\N
Contig17323_LC	(CGG)6	18	AAGGAGACGCCTGGATCTG	60.356	19	GGTAGTCATCGTCCCAGTCG	60.533	20	115	\N
Contig17403_LC	(CGA)7	21	GATGAGGTCGATGGAGAGGA	60.16	20	GGGGCCTGACAAGATACTCA	60.073	20	270	\N
Contig17481_LC	(ACC)5	15	TTGGATCATCAGGGAAGGTC	59.862	20	TCATCGTCATCAATTCTGGC	59.61	20	227	\N
Contig17573_LC	(TGC)5	15	GTCGGCGAGAAGCTATTCAG	60.118	20	GGTTGATCCTCTCGTGTGGT	59.969	20	166	\N
Contig17614_LC	(GA)6	12	GGTCGCTGATACCAGGTTGT	59.997	20	AGGGGCAAGCAAGATTGTTA	59.708	20	167	\N
Contig17787_LC	(AT)6	12	GACGTGGTTCATCCTGGTAAA	59.845	21	CTCCTTGCCCTGCTTAAATG	59.839	20	256	\N
Contig17792_LC	(AT)8	16	TACCTCTCAGGTACCCCCAG	59.011	20	TCATCCATTTTGTAGCGGGT	60.331	20	100	\N
Contig17856_LC	(AGG)5	15	GGACACGGAGGAGGGACT	60.047	18	GCCGAGCATGGAAATGTAAT	59.929	20	188	\N
Contig17960_LC	(CAA)5	15	GAAGCATTGGCATGATGAGA	59.763	20	ACCCCAACCTTGCTTAGGAC	60.361	20	203	\N
Contig17982_LC	(GGC)5	15	GCCTAGGGTTTCCTAGTGGC	60.096	20	TACCATCCTTGGAGCTGTGG	61.055	20	232	\N
Contig17988_LC	(TA)7	14	GATGAGCCAACACAGAGTGC	59.425	20	TTAGGGTAGGGCCAGTCTGA	59.688	20	181	\N
Contig17996_LC	(GCC)5	15	CTATCGCCAGATGATGCCAC	61.583	20	TTGAGGAGCAGAGGGCTGT	61.109	19	132	\N
Contig18022_LC	(CT)6	12	TATATAAACACGCGGAGCGG	60.969	20	GTGGTTGGAAGGAGGATGAG	59.505	20	141	\N
Contig18051_LC	(CTG)5	15	CTGAGCTCAACTGGGGACTC	59.986	20	ACCTGCGGTTCACAGCAAT	61.686	19	100	\N
Contig18141_LC	(AAC)5	15	ACACCCTCACACTTTCTGGG	60.002	20	CCTACCCCAACTTGCTTGAG	59.728	20	210	\N
Contig18142_LC	(AG)8	16	CCTCTCTGGTCTCTCCACCC	61.2	20	ATGCTCGTGGAGCTCAGACT	60.167	20	225	\N
Contig18153_LC	(AG)6	12	TTTTCTCCCCCGATTTCTCT	60.011	20	CGTTGCTTGTTGGATCTTGA	59.84	20	219	\N
Contig18256_LC	(GA)9	18	GAAGGCCAGCTGAGTTGTG	59.561	19	AAGAGCACCGTCTTGGTCTG	60.444	20	204	\N
Contig18266_LC	(CAT)5	15	TAAAAGGGCAAAGAGGGTGA	59.679	20	TGTTCCTTAAAACCTATGGATCTC	57.816	24	137	\N
Contig18400_LC	(CGC)5	15	CTCGTTGTAAACCCTCAGCC	59.734	20	GTGAAGTGTGGGATCCTCG	59.034	19	137	\N
Contig18519_LC	(CCG)6	18	TAGTCGCGATAACTTGGCCT	59.867	20	AACATCACCGTCAACGAGG	59.535	19	267	\N
Contig18652_LC	(CAA)5	15	CAACCAGTCCAGATTCTCCG	60.646	20	TCACTGGGTCTCACTGTTGC	59.872	20	272	\N
Contig18720_LC	(AC)6	12	AGGACGAAGGAGAAGAGCCT	59.581	20	TGGTATTTAGACAAAACAAGCAGG	59.613	24	270	\N
Contig18833_LC	(TTG)6	18	CTTGTAGCGTGGTAACGCCT	60.326	20	CCACGTTTCAGAACAAAGCA	59.881	20	275	\N
Contig18877_LC	(TGG)5	15	GTCACACTTAGGGCAGAGCC	59.874	20	TTGTCAAGCTGAGTGCCATC	59.992	20	166	\N
Contig18942_LC	(TC)6	12	CCTCTCTCTAGATGTAGATGCTGC	58.853	24	ACAGCGGTTGTTGATGCTTA	59.347	20	167	\N
Contig19020_LC	(GCC)5	15	TGATCACAGAGACCCAACCA	60.088	20	GAGCAGATCTGGATGAGGGA	60.312	20	150	\N
Contig19335_LC	(CGG)5	15	GAGGCGGCTGTGAAGAAG	59.656	18	CCCCACAGGAAAAGCAGATA	60.066	20	272	\N
Contig19340_LC	(GCG)5	15	GACGCCTTGAAAACCAGAGT	59.333	20	CTCTTCCTCTACTCGCGCC	60.248	19	270	\N
Contig19534_LC	(TA)7	14	GTGGCTTTGTTACAGCCCAT	60	20	AGAGCATGTTGAGAAAGGGG	59.284	20	194	\N
Contig19637_LC	(GGA)5	15	AATTTTTGGGCTGCACCTCT	60.987	20	GTCTCTCTCCTTCCCCCTCC	61.489	20	250	\N
Contig19722_LC	(GCC)5	15	GAAGCTTGTCTTTGGCTTGG	59.993	20	CTGAGGCCTCCGACTACATC	59.827	20	165	\N
Contig20039_LC	(CGG)5	15	TGATAGGGTGTTGGGTGTGA	59.806	20	GAAGCCGCTACGAGACAGAG	60.299	20	263	\N
Contig20068_LC	(AGC)5	15	AAGAACTCCATTAACCCCGC	60.32	20	AATGGAAGCCGGTCTCATTA	59.528	20	100	\N
Contig20270_LC	(CCA)5	15	ACAAGATCACCAGCTCCCAC	60.12	20	TCTCTCTTCGCGTCGGTATT	59.978	20	180	\N
Contig20284_LC	(CTG)5	15	TGTCGTTGAAGAAGGCATCA	60.39	20	ACGACCCAAGGGACCATAAT	60.443	20	279	\N
Contig20588_LC	(GTG)7	21	TGCTGAGGATGCTATTCGTG	59.972	20	CTTCGACTCAGACCCACCAT	60.112	20	124	\N
Contig20632_LC	(TGA)5	15	GGGATGTTGACTCTGGCAGT	60.12	20	ATTCAGATCCCATGCTCCAG	60.034	20	134	\N
Contig20718_LC	(AAG)7	21	GGAGGAGGAGGAGGACGAC	61.167	19	GGCCTCCTTCTTGAGACCTT	59.817	20	187	\N
Contig20764_LC	(CT)6	12	TGTCCTCCCGAGGTACTGAC	60.112	20	ATGAGCACTTCGTCGGCTTA	60.934	20	215	\N
Contig20883_LC	(GCA)6	18	TTGAGGGCTGTCTTGATCCT	59.803	20	ACCAGCTCGTGAGCCAAT	59.372	18	261	\N
Contig20931_LC	(GCA)5	15	AAACCCTAGCCTTCGAGGAG	59.842	20	ATTGGTTCTATCTGCTGCGG	60.235	20	179	\N
Contig21042_LC	(GCC)7	21	CATCTTCTCCCTCCGAAGC	59.895	19	GTTGGATGTCTGGGTCTGGT	59.817	20	218	\N
Contig21161_LC	(CA)9	18	TGCCTCCTAAAAGGAAGCCT	60.332	20	GAATGGGAATGCCTGACAAT	59.756	20	128	\N
Contig21287_LC	(GA)7	14	GCTCCTGCTCTCTTCCTCCT	60.238	20	TTCTTTGGGCTCGATCTTTG	60.323	20	245	\N
Contig21435_LC	(GT)6	12	TCTGGGAACAGACTGACGTG	59.864	20	CTGTAGCTTGTTCATCGGCA	60.011	20	258	\N
Contig21436_LC	(CA)6	12	CACCTTCAGCTTCCCAAGAG	59.982	20	CCATCCTCCATCTGCAAGTC	60.622	20	104	\N
Contig21510_LC	(CGG)5	15	AGGCACTGCACCATGGTATT	60.406	20	CCTCCCCCGACCTACGAT	62.21	18	220	\N
Contig21530_LC	(CCG)5	15	CACCTACTTCCTTTCCACGC	59.734	20	GTCCCCATCTCCCTCTCCT	60.418	19	101	\N
Contig21559_LC	(CAG)5	15	GCAGGGGCTTAGTCAAACAG	59.875	20	TTGTCTGTCGCTGTGGAGAC	60.03	20	215	\N
Contig21614_LC	(AG)7	14	TTTTGGCGGAAGCGTATAAC	60.095	20	GACGGATAAGCCTTGCTGAG	59.978	20	247	\N
Contig22045_LC	(TC)6	12	GATCTAGAGGTGAGGCGCAG	60.119	20	CGCATAGGTTAGTCGGGGTA	59.975	20	285	\N
Contig22086_LC	(CGA)5	15	CGCTCTCACAACAAAATGGA	59.84	20	TAAGAAGCAACCGAGCAGGT	60.015	20	239	\N
Contig22471_LC	(CGC)5	15	CAAACCCTAACCCCAAACCT	60.082	20	AGCTCCTTCTCCTCCCTGAC	59.952	20	126	\N
Contig22635_LC	(TAT)6	18	ACCTGAGGGATTGCTTTGTG	60.111	20	GCTAGAAGCGGAACTCGCTA	59.889	20	207	\N
Contig22969_LC	(GAG)5	15	ATACTGCTAGCCCGAGGAGG	60.743	20	AACCTGTTTCCTCATCACCG	59.966	20	166	\N
Contig23049_LC	(CCG)6	18	ATTCGAACCTGAGCCCCA	61.586	18	CATCATGAGCAGCGAAGTGT	60.016	20	148	\N
Contig23139_LC	(TC)6	12	TCAGGGAGTCCATAACCGAG	60.065	20	AGTCGTGGCACTCAAGGTGT	60.779	20	227	\N
Contig23224_LC	(TA)15	30	TAAACACATGCACGGGTAGC	59.614	20	TACACGACGTACCAACCGAA	60.027	20	153	\N
Contig23380_LC	(GGC)5	15	GCCGCCACTATCTCCTCC	60.736	18	TTGGATTGGTTTTCCACCAT	60.029	20	230	\N
Contig23740_LC	(CGG)5	15	ATCAGATGCACAGGCTCTCC	60.381	20	TCATCCTCCGTCTCCTCATC	60.16	20	221	\N
Contig23784_LC	(GT)6	12	ATGGAAATAGCTCGCCTCCT	60.194	20	CCAGCTAAGATTCGCAGGTC	59.978	20	163	\N
Contig24055_LC	(TGC)6	18	TGTACAGGTTTTCTGGAACGC	60.161	21	CTGACCTCAACCTGGACCTC	59.682	20	251	\N
Contig24109_LC	(AG)6	12	TTGGTGTTTACACGAGCACA	58.757	20	CTGGTGTGAAGAGTGCGTGT	59.94	20	115	\N
Contig24123_LC	(TCC)5	15	CCAACGAAACAGGGACAACT	60.005	20	CTTCGACTGGTTCGTGCC	60.402	18	234	\N
Contig24167_LC	(AGC)5	15	ATAATTCCACCGCCTCCTCT	59.925	20	ACGGTCCCCACTTTAACCTC	60.225	20	176	\N
Contig24177_LC	(CTT)6	18	GCCAACGAATTGAACCAACT	59.978	20	GACATATGCTCCGACGGC	60.194	18	198	\N
Contig24186_LC	(TCA)5	15	TGTTCATGGAGAAGCTCGTG	59.984	20	ATGATGATGAATTGGGGGAA	59.952	20	136	\N
Contig24211_LC	(AGC)6	18	CTTGGTGGGTTGCAGGAG	60.237	18	ACGAACACGAACACGAACAG	59.794	20	107	\N
Contig24219_LC	(AC)6	12	TTCACCTGGACCTTCACGAT	60.51	20	CGAGTTGTGTCGTGGCTAGA	60.049	20	130	\N
Contig24235_LC	(CA)6	12	CGATCCCACAATAAAATCCG	60.146	20	CTTCTGATCTCTGGGCTTGG	59.943	20	207	\N
Contig24256_LC	(AG)8	16	GGGAGAATGAGGAGGGAGA	59.116	19	CCGGAAGAGTTCCTTTGTCT	58.376	20	157	\N
Contig24363_LC	(TTC)5	15	CACCAGCACCTCTGATTTGA	59.831	20	AGCTGAATCCACCTCCACC	60.064	19	137	\N
Contig24429_LC	(GCT)5	15	TACCAGAACGAGCCTTCCTT	58.934	20	GACGACGCTGAGGAGGAG	59.639	18	290	\N
Contig24522_LC	(CTG)6	18	TCCTTGTTCGTCAGTCTCCC	60.238	20	CTACTCCATGAGCAAGCGGT	60.419	20	253	\N
Contig24566_LC	(GCC)7	21	CCAGATTCAGAGCTCGCAC	59.672	19	AGTAACCAACAGCCACAGCC	60.179	20	161	\N
Contig24575_LC	(GCA)5	15	GCAACGTGCAGAAGAAGCAT	61.526	20	CTCGAAATCATTCGCTGTGA	59.948	20	164	\N
Contig24664_LC	(AGC)5	15	CTGGCAAGCCATGAATTCTC	60.744	20	CATCAAACGCATTGCTGAAC	60.265	20	244	\N
Contig24704_LC	(GA)8	16	TGGTGTAGTGTCGTCGATCAG	59.76	21	GGAGTAGCCATGGAGAGCAG	59.973	20	139	\N
Contig24789_LC	(GCT)6	18	TCTGTCTCACCGAACAGACG	60.022	20	TCTCTCTTGGCGATAAACGG	60.344	20	239	\N
Contig25003_LC	(AAC)5	15	TTGCATGGATGAGGGGTACT	60.34	20	GGCTCATGTGGTTTCGTCTC	60.667	20	233	\N
Contig25074_LC	(GCA)6	18	GTCGCCTGTTTGGGAGATTA	60.074	20	CAAAGGCTCTCTTCTGGGAA	59.545	20	224	\N
Contig25165_LC	(GCC)5	15	AACCATGGACATGGAGCAAG	60.924	20	CCTCCTCTACTTTCACCCCC	59.928	20	207	\N
Contig25411_LC	(GTT)6	18	CCCAACTTGCTTGGGACTAA	60.103	20	TCATTGCCTTTGCCTCTTCT	59.955	20	289	\N
Contig25430_LC	(CTG)5	15	TACTTGATGGACCAGTGCGA	60.263	20	TTTCCAAACCACAAAACGGT	60.241	20	128	\N
Contig25441_LC	(GCC)7	21	TATTGAGATGCCTCGGATCG	61.101	20	AATCCACCTCGACCATGAAC	59.786	20	112	\N
Contig25459_LC	(GCA)6	18	GGTTCACTTGCTTGGATGGT	59.973	20	CATTGGTATCATCACGCTCG	60.096	20	271	\N
Contig25512_LC	(AG)7	14	CTTCCTGCTCCTCTTTCCCT	59.95	20	AGCTCACGAGCTCTTCTTGC	60.043	20	173	\N
Contig25615_LC	(GCT)5	15	ATCACCATGGATGGGTGTCT	60.056	20	GTTCCCTGCTCTGTCTCTCG	60.135	20	159	\N
Contig25733_LC	(GCG)5	15	ATTGATGATGGAGGAGACGG	59.886	20	CTGCCACTGCTGCTCCTG	61.983	18	220	\N
Contig25892_LC	(AC)6	12	GCGGAAGATGATGGTGATTC	60.435	20	CGTGCTTATATTGCCAGCAG	59.49	20	228	\N
Contig25951_LC	(TC)7	14	CACAGTCACCACCACCAGTC	60.045	20	GGCTGGTACATCTGTGGCTT	60.142	20	206	\N
Contig26111_LC	(CTT)5	15	GCAGAAAATCCTGGTGGTGT	59.973	20	GAGATGCTCAGTACGCCGAC	60.977	20	131	\N
Contig26134_LC	(TTC)5	15	GAGTCGAGACACACGACAGG	59.442	20	AGTAGCGCCCATCACCAC	59.663	18	189	\N
Contig26230_LC	(GTT)7	21	CCCAACTTGCTTGGGACTAA	60.103	20	ACCAGATTGAAAACGGATGC	59.939	20	136	\N
Contig26260_LC	(AG)8	16	GCACTTAGCAGTAAGGGGCA	60.407	20	TCACTCTACCACTATCCTGATCTAAG	57.339	26	113	\N
Contig26392_LC	(TA)8	16	AGATCTTCGTTCCTCGCTGA	60.096	20	CCTCGATGTACATAACTACATTGCTT	59.889	26	188	\N
Contig26545_LC	(GCG)9	27	ACGGAAACCCACACTCTCAC	60.009	20	GAGAGAGGTACGGAACAGCG	60.012	20	113	\N
Contig26746_LC	(CGC)5	15	GCTCCTTCCCTTTCCCTC	58.739	18	CTAGCAAGATGCTCCAACCC	59.836	20	291	\N
Contig27007_LC	(AG)14	28	GAACAAGAAGGGCAAGCAAG	59.993	20	TGGGCTGGACTAACCAAAAG	60.103	20	280	\N
Contig27060_LC	(ACA)7	21	ACCCATCTGAGCCTCAATTC	59.094	20	CCCAACTTGCTTGGGACTAA	60.103	20	102	\N
Contig27114_LC	(GA)7	14	CACGACCTGGGTCTCCAC	60.088	18	CGACTTGGTGATGGTGTACG	60.025	20	186	\N
Contig27323_LC	(AGC)5	15	CACAACCACAAGCCTCCTCT	60.298	20	GCTGAACGTTGACGACATCT	58.884	20	173	\N
Contig27451_LC	(TTG)8	24	CACTCGTCCTCCATCTCCTC	59.792	20	AGACCCACACCCACGTAGAG	60.026	20	201	\N
Contig27488_LC	(GCG)5	15	ACCGAGTTCTTGGGGAAAAG	60.467	20	AGCCAAAATAGGCAGCAGAA	59.982	20	264	\N
Contig27515_LC	(GTT)6	18	CCCAACTTGCTTGGGACTAA	60.103	20	CTTGAAGCTGACACTGCTGC	59.929	20	289	\N
Contig27533_LC	(CCA)6	18	TCCTTCTCCTTGACTCCGAC	59.38	20	CGATGGAGAGGATGATGTGA	59.585	20	149	\N
Contig27652_LC	(TC)7	14	TGCAGATCCAAGTCAAGGTG	59.831	20	TCTTCGAGCCCAATAATGATG	60.045	21	144	\N
Contig27751_LC	(CGC)5	15	GCAGTCCACCTCTCCCATT	60.064	19	ACCTCTGGATTTGAGGACCC	60.314	20	170	\N
234_singlet_LC	(GA)6	12	TGCATCATGGATCTGGAAAGT	60.476	21	CGGTTCATAGACCCTGATCATCT	61.577	23	108	\N
716_singlet_LC	(CTG)5	15	GGATGATTGGACCTGTGCC	61.324	19	GACCATCTTAATCTACTGCCCAA	59.515	23	118	\N
778_singlet_LC	(CCG)5	15	AATCCTCTCTAAACCCCGGA	59.897	20	ACAAAGGGACGGGACGAG	61.071	18	109	\N
957_singlet_LC	(AG)6	12	TTACGGTGTTGCAAGTGGAG	59.758	20	TCACCCGTTCCGTTTCTATC	59.933	20	202	\N
957_singlet_LC	(AG)6	12	TTACGGTGTTGCAAGTGGAG	59.758	20	TCACCCGTTCCGTTTCTATC	59.933	20	202	\N
1129_singlet_LC	(CCG)5	15	TCTCAACTCAACGGACGGAT	60.656	20	AGGAGAACCTCGAAAGGGAG	59.811	20	131	\N
1499_singlet_LC	(CGA)7	21	CGCGAGAGCTTGAAAACCTA	60.648	20	GTAGGCGTCCTCCTCTTCCT	59.84	20	101	\N
1964_singlet_LC	(GCT)5	15	TGGAAACATGAAGTCCACCA	59.935	20	TCTCTCTCCCGTCCAACAAC	60.238	20	233	\N
2097_singlet_LC	(TC)6	12	GTCTATGGGCTTCTCGTCCA	60.218	20	TTTGTGGCCATTAATGATGC	59.381	20	261	\N
2521_singlet_LC	(TA)7	14	CGTCCAAGTGATGAGCCATA	59.673	20	CTAAGCGTATGCTCTGCGAA	59.373	20	136	\N
2746_singlet_LC	(AGGGAG)5	30	CAAGGGATGGCAATGACAGT	60.924	20	GGTCCTCTCTCTCCCTCGAT	59.766	20	122	\N
2827_singlet_LC	(GTT)7	21	CCCAACTTGCTTGGGACTAA	60.103	20	TCATGAGGAAGCACATCAGC	59.95	20	253	\N
3213_singlet_LC	(AG)9	18	TGAGGCTTCCCCACTTTATC	59.126	20	TCGATGACTTGCGATCAAAC	59.805	20	260	\N
3219_singlet_LC	(AG)6	12	TGAATCCTGAAAATGGGAAAG	59.006	21	CACGCTGGTGGGATCTCTA	59.796	19	179	\N
3232_singlet_LC	(GCC)7	21	TTTTCCCTTGCTGCTGAAGT	59.993	20	CAGAAGCAAGCATGACGGTA	60.011	20	279	\N
3465_singlet_LC	(GTT)5	15	CCCAACTTGCTTGGGAATAA	59.931	20	CCAGCACAATAGCGTGAAGA	60.011	20	129	\N
3566_singlet_LC	(CAT)6	18	GCAGATCGAAGTTCCCAGAG	59.95	20	CGACGTCCTCCTGCTTGTAT	60.277	20	201	\N
3641_singlet_LC	(GTT)7	21	ACAGGACTTCCAGGGGTTCT	59.968	20	GACAAACTACCGGAAAAGCAA	59.257	21	217	\N
3657_singlet_LC	(GCG)5	15	ATTGGAGTGGACGCAGTAGG	60.134	20	TCGTCTGTCTACAGCCCACA	60.463	20	261	\N
3741_singlet_LC	(AAC)6	18	TGATGGCCCAATTACCAACT	60.192	20	CCCAACTTGCTTGGGACTAA	60.103	20	146	\N
3757_singlet_LC	(GCT)5	15	GATGTCAGGTGAACTCCCGT	59.969	20	CAGCATCAAAGCGGATGAG	60.51	19	277	\N
4251_singlet_LC	(CA)12	24	TTGGCATGTTGAATTTGGTG	60.357	20	TTATGCAACACCCATGCACT	59.995	20	173	\N
4354_singlet_LC	(AGGGAG)5	30	AGAGACAGGCAGAGGGGAA	59.929	19	TGTGCCTTGGAGAATGATAGC	60.228	21	148	\N
4496_singlet_LC	(CCG)5	15	CATTGTGGAACGTCTGGTTG	60.001	20	TTGAGCTGTGAAGCATCAGG	60.136	20	236	\N
4524_singlet_LC	(CTA)5	15	AGATTGAGCGACGCAAAGTT	60.022	20	GGAAAACCAGGGTCAGAGAA	59.112	20	232	\N
4548_singlet_LC	(TG)8	16	TCTCTCCAGGGGATTTGTTG	60.042	20	ACACCCATACGCACAAGTCA	60.032	20	167	\N
4569_singlet_LC	(CGG)5	15	TTCCCAGTCTCATCTCCAGG	60.191	20	GGCGCCATTATTCATGATCT	59.891	20	289	\N
4621_singlet_LC	(AGC)5	15	TCTCTCTCCCGTCCAACAAC	60.238	20	TGGAAACATGAAGTCCACCA	59.935	20	233	\N
4810_singlet_LC	(ACA)5	15	CGACCACTTGGGTCTTTTGT	60.005	20	CGATCATCTCTGGAAAGGCT	59.386	20	144	\N
4885_singlet_LC	(AAC)5	15	ATTTGGGCTTCCTCTCCAGT	60.074	20	CCCAACTTGCTTGGGACTAA	60.103	20	109	\N
4887_singlet_LC	(CAA)5	15	GGGAAAGGCTGCGTACATAA	60.096	20	TCCTCAATCAAAAGGCACAA	59.247	20	181	\N
5051_singlet_LC	(GTG)5	15	CTGCCGGTAGGAGAAGTTTG	59.869	20	AGTTCTCCTGCCCAAAGACA	59.844	20	210	\N
5201_singlet_LC	(TC)7	14	GATGCAGAAGCCAACTCTGA	59.116	20	CTTGATCCTGCTCCTGCTTC	60.096	20	127	\N
5206_singlet_LC	(TAGA)11	44	CTCCTCCCCTTCCCCTTT	60.382	18	GAGGAACATGGCAAGAAACC	59.532	20	195	\N
5249_singlet_LC	(CAC)5	15	ACCATCGTCATCTCCACCAT	60.208	20	TGATGGGGTCATATGCTTTG	59.35	20	147	\N
5293_singlet_LC	(AATA)5	20	TGAACAGTTGTTGGTGAGCG	60.906	20	CTCTCCTTCTTCTTGCCCCT	59.95	20	183	\N
5451_singlet_LC	(AT)10	20	CCACAACTCACACCCTCCTT	60.002	20	GCTGCTTTACGGTGTCTCAA	59.076	20	121	\N
5689_singlet_LC	(AAC)7	21	ACTCCATGTTTCCGTGGTTC	59.827	20	CCGACTTGCTTGGGACTAAA	60.241	20	133	\N
5714_singlet_LC	(GCC)5	15	ACTCCTACCGGTGCTGAGG	60.268	19	GTAGACTGGCGGAGCTGTTC	60.02	20	227	\N
5718_singlet_LC	(GCG)5	15	GTCTCCTTCATTGCCTCCAC	59.661	20	GGCTCAGAAGACCGTCACTT	59.455	20	144	\N
5803_singlet_LC	(GAT)5	15	TTCTCACAACATTTGCGCTC	59.995	20	GATGATCACTCCCATGGACA	59.269	20	227	\N
5805_singlet_LC	(CA)7	14	ACAAGAGGAAACAACGGCAG	60.291	20	AGCTTTTTAAGTAGCCCGCC	59.884	20	124	\N
5824_singlet_LC	(AT)7	14	ACGCGTTAACAATAATCCCG	59.853	20	TGCTTGGATCTGAATGGTGA	60.201	20	209	\N
5933_singlet_LC	(GC)6	12	CACTCTCGCATTGCACTCTG	60.767	20	CCAACAGACACGCTGCTC	59.072	18	121	\N
6029_singlet_LC	(CTG)5	15	CAACCACTCACAACAAACCG	60.041	20	GGACTAGCACACATCTTGCG	59.47	20	138	\N
6136_singlet_LC	(GCA)5	15	CCACTGGTTCATCGAGGC	60.205	18	GAGTCAGCACGAAGGGCT	59.078	18	159	\N
6170_singlet_LC	(AT)9	18	CCAGCCACAACTAGGAAGACA	60.297	21	GGGATTCAGATTGGAATAGCG	60.778	21	284	\N
6261_singlet_LC	(ACA)5	15	ACCGAGATTGCTGAGTTGCT	60.02	20	TGTTTCTTTGGCTCATGTGG	59.691	20	187	\N
6315_singlet_LC	(GGC)5	15	CGAGATCCTCAAGCCCATAA	60.17	20	GAACACCAAGAGCACCAACA	59.726	20	287	\N
6477_singlet_LC	(AT)9	18	ACTGCAAATGGAAACCCAAA	60.344	20	ATGTGGCAATGCACGAACTA	60.142	20	125	\N
6515_singlet_LC	(GAG)5	15	AGGAGGTGGACGAAGAGGAG	60.78	20	ATTGCTTAGATGGCATCCCC	61.177	20	184	\N
6547_singlet_LC	(GTT)6	18	TTTTGGCTCATGTGGTTTCA	60.088	20	TGGCCTTATGTGTCATGGAA	59.924	20	161	\N
6573_singlet_LC	(GCG)5	15	CCTTGTCGATCAACAGCCTT	60.255	20	ATCCTGAGCTGCGTCGTC	60.105	18	282	\N
6646_singlet_LC	(CAG)6	18	CAGACGGCGAGTTCATAACA	59.864	20	TTTCAGGAATCCGAGGTGAC	60.05	20	121	\N
6730_singlet_LC	(TGC)5	15	AGCTACTCAGGCAGAGGCAG	59.914	20	ATCTCTCGCAGACGAGATGG	60.52	20	198	\N
6822_singlet_LC	(TC)9	18	CCACCCTTATTCGCTTGTGT	59.993	20	CGGTTTTGTCGTGAGGTTCT	60.149	20	150	\N
6913_singlet_LC	(GCG)5	15	CCTCCCCCTCTTCTTCTTCA	60.695	20	GGGACCAACAGCAACAGG	60.088	18	261	\N
7059_singlet_LC	(AGA)5	15	GATAGTGGTACGCTGAGCTGC	60.059	21	AACGACGCATTTCGTTCTCT	59.882	20	179	\N
7138_singlet_LC	(GGCG)6	24	AGAGCTGGAGCGAGTCGAG	61.004	19	AGCAGCTACCTCTGCGACA	59.896	19	205	\N
7210_singlet_LC	(TA)6	12	CCATCCAGCTGTGGAATTTT	59.933	20	TGAATGAACGCAAATGTTCAA	60.103	21	152	\N
7254_singlet_LC	(AG)9	18	TGTGGTCAGCGTTGAGGTAG	59.897	20	CAGCAGAGCACTCTCTCCACT	59.94	21	108	\N
7332_singlet_LC	(CAG)5	15	AAGATCAGGCTGCAAGCAAT	59.985	20	CCATCATTAGCCTCGCATTT	60.06	20	288	\N
7694_singlet_LC	(AG)12	24	GCAGCAAGAAGGCTGATCTT	59.723	20	AGGCCTTGTCGCTGAAGTAG	59.639	20	177	\N
7792_singlet_LC	(GGC)5	15	GGAAGCGAGAATGAAACCTG	59.813	20	GCGGTTGGTTTTGCTTCA	60.79	18	239	\N
7937_singlet_LC	(CGG)5	15	GATCACATAACGGAGCACGA	59.679	20	CGTTTCCGTACCCGACTG	60.104	18	246	\N
7984_singlet_LC	(AGC)5	15	GGCAACATGCGAGTTTGTTA	59.735	20	TCCACACCTCTCCTCGATTC	60.199	20	237	\N
8004_singlet_LC	(CT)6	12	CTGCCTGCTTCTTCCAAATC	59.955	20	GCACATGCAGCTATCGAAGT	59.057	20	239	\N
8114_singlet_LC	(GTT)5	15	CCCAACTTGCTTGGGACTAA	60.103	20	GGTGCCAATATGCAGATCACT	59.977	21	215	\N
8486_singlet_LC	(GC)6	12	CGGACGAAGAAGGAGCAG	59.65	18	GATGAGATACCAGAGGCCGA	60.181	20	249	\N
8500_singlet_LC	(CT)6	12	GAGCTCAACCTCACATGCAG	59.577	20	TCTATGAGCAGCTCCCCTGT	59.973	20	262	\N
8540_singlet_LC	(ACA)5	15	TTGTCCTTGCAATTGCTGAT	59.276	20	TCTCTGTTTTCGGCTCCTGT	59.989	20	147	\N
8596_singlet_LC	(AG)11	22	TTGATTTTGATCCATCCCGT	60.133	20	TGACCTCGCCGATCTTATCT	59.797	20	124	\N
8611_singlet_LC	(TC)6	12	CACTCTCCCTCCATCCCC	60.419	18	CATCTTCACCTTCTCCGAGC	59.95	20	297	\N
8630_singlet_LC	(GC)6	12	CTCGGCTTCCTTCTTCTCG	60.217	19	CCCTTGTCACGGAGATCAAT	59.927	20	282	\N
8630_singlet_LC	(GC)6	12	CTCGGCTTCCTTCTTCTCG	60.217	19	CCCTTGTCACGGAGATCAAT	59.927	20	282	\N
8801_singlet_LC	(TC)7	14	AGAAACACCACACCCCAGAG	60.002	20	AAACGAAGCAAATTTCACGG	60.11	20	279	\N
8890_singlet_LC	(CG)6	12	CGTCCTCCTCAGTCCTCAAA	60.377	20	GGTGAACAAAGGAAACCGAA	59.948	20	139	\N
9038_singlet_LC	(GCC)5	15	CACCACTGCACAAGCCAC	59.858	18	GGATGAGCGAGCTGAGGTAG	60.119	20	165	\N
9126_singlet_LC	(TCT)5	15	ATCTCGATTCCCATGCGTAG	60.059	20	CAAAAGGCCTCCAGTTTTGA	60.22	20	217	\N
9200_singlet_LC	(GA)6	12	TACCACTCACACCTCAAGCG	59.897	20	GCTCTGCCCTTCCCTTAGAA	60.836	20	236	\N
9487_singlet_LC	(ACA)6	18	AGCACAAGCCTCGAACACTT	60.058	20	GCTACCCCAACTGTTTGGAA	59.971	20	100	\N
9643_singlet_LC	(CT)7	14	CTCCAGTGGTGCAAACCAG	60.293	19	TGAGATTGGCCAGAAACGTA	59.272	20	287	\N
9886_singlet_LC	(AAG)9	27	CCACCACCAAAGTCGTTTCT	60.005	20	GACTTCCTCGTTCCTCCCTC	60.194	20	115	\N
9888_singlet_LC	(GC)6	12	CCATGGGAATTGGATGGTAG	60.006	20	GTTTGGCACTGCACAGAATC	59.297	20	240	\N
9891_singlet_LC	(CT)7	14	TCACACTCACACGCATGCTA	60.054	20	AGAGGGAGGCAGAGAGAAGG	60.088	20	265	\N
10054_singlet_LC	(TA)6	12	GCTTCTCACATTTTCGGCTG	60.914	20	TCATGTTCGGCTGAAAGACA	60.39	20	171	\N
10109_singlet_LC	(AAG)5	15	GGATCCAGCACAAGCAATCT	60.226	20	GCATCGTCACAGTCATCCTC	59.216	20	125	\N
10149_singlet_LC	(GCA)7	21	CAGATGGTACTTTGGCAGCA	59.864	20	TATTATCAGGCTGTTGCGGA	59.281	20	102	\N
10151_singlet_LC	(AGC)7	21	CAGAACAAACAGGCTCCACA	59.873	20	CTCATCATGTGCTGGCAACT	59.862	20	195	\N
10161_singlet_LC	(AT)7	14	CATTGCTCGTGCTAACGATT	58.945	20	ACAGCACATTGGCAAGACAG	59.905	20	248	\N
10359_singlet_LC	(TA)6	12	GGAAGGAGAGCATGATGGAA	60.158	20	GGGAAAATAAAGTAGTGGCAGG	59.057	22	214	\N
10599_singlet_LC	(GCG)5	15	GTTGGACGTGGAGAAGGAAC	59.555	20	CTCCGTAAACTCCTCCCTCC	60.067	20	221	\N
10686_singlet_LC	(ACA)7	21	TCGCTTAAAGAGCAAGGTGC	60.658	20	CCCAACTTGCTTGGGACTAA	60.103	20	157	\N
10735_singlet_LC	(GTT)6	18	CCCAACTTGCTTGGGACTAA	60.103	20	CACACCCCAAAATTCCAAAT	59.523	20	173	\N
10758_singlet_LC	(GA)7	14	GCAGCAATGTGAGAGACAGC	59.739	20	CATCTATTGCTTGCTGCGTG	60.566	20	114	\N
10825_singlet_LC	(CG)7	14	TCGTCGATACAAAGACGCAG	60.011	20	GTCTGGAGCTTCGACGACA	60.13	19	155	\N
10871_singlet_LC	(AGA)6	18	GAATCGCCATCTCCAAATGT	59.9	20	TTGTCCGATTTTATTCGTTGTC	58.989	22	100	\N
10939_singlet_LC	(TGT)6	18	AAAGGCTTTGCTGTTGCTGT	60.059	20	AGGTTTGTTGGTCAACTGCAT	59.511	21	295	\N
11004_singlet_LC	(GGC)5	15	ACCTGGGTTAGCTGGAACCT	59.994	20	CCAAGGCAATGCTAAGGAAG	59.839	20	190	\N
11015_singlet_LC	(CT)7	14	AGGTCGGGGATGATCTCTCT	60.035	20	CGACAGCGTGGTTAGTGTTG	60.361	20	142	\N
11103_singlet_LC	(CT)7	14	TCCTTCTCCACGTCTTCCTC	59.38	20	AACGAGTGGGTGGATGAGAG	60.112	20	130	\N
11106_singlet_LC	(CGG)5	15	GGAGAGCGAGTCGTCCATAA	60.362	20	ACTCCCAGCCCTCGTCTATC	60.617	20	128	\N
11113_singlet_LC	(AG)9	18	TCTTTGCTTCCTGTCGCTTT	60.132	20	TGTCATCCTCAACCACTCCA	60.088	20	214	\N
11138_singlet_LC	(GTG)6	18	TGCCAGTTCAGCTTGTATGC	60.019	20	ACGCCAACTGATTTACCTGG	59.993	20	147	\N
11204_singlet_LC	(CGG)6	18	AAGTGCTTCGCCTCCTACAG	59.639	20	CCGGAATTAACAACGGCTAA	59.958	20	161	\N
11376_singlet_LC	(GT)6	12	ATGGATCAATCAGCAGGCTC	60.189	20	GCGTTACTGTGGGACGATTT	60	20	116	\N
11398_singlet_LC	(TGC)7	21	CAAGAATCATCTGTTGCTGTTG	58.432	22	ACAACAACAACGTCGCCAA	61.176	19	131	\N
11463_singlet_LC	(GA)9	18	CATGGCGAGAAATTGTTTGG	61.389	20	TACGGTAGCTTGCCCTCACT	59.898	20	250	\N
11591_singlet_LC	(CTT)6	18	GTCTTGCACTTTGGCCTCTC	59.997	20	AGCGGAACGACTACAGCAAT	59.904	20	199	\N
11888_singlet_LC	(TA)7	14	GGTTATTTGTATATTTTTGCCCTCA	59.586	25	GCACCGAAATTTTCCTGGTA	59.938	20	290	\N
12039_singlet_LC	(GCA)6	18	ACCTGGAACTCCAATGCAAC	59.973	20	TGCAACTGTGCTTGAGCATT	60.606	20	255	\N
12043_singlet_LC	(TCC)5	15	TCCTAATATGATGGCCTCGG	59.878	20	GCACCAGTGGAGTGAGGAGT	60.315	20	180	\N
12073_singlet_LC	(CT)7	14	TGAACAAGCAATGATACACCAA	59.087	22	GCGCACTCCTGTACGTTACC	60.72	20	110	\N
12267_singlet_LC	(GAC)5	15	ATGCAGTACGACCCCAACTC	59.997	20	CTACACCGAACTCTAGCGGC	60.037	20	238	\N
12333_singlet_LC	(GTT)6	18	CCCAACTTGCTTGGGACTAA	60.103	20	CCGAACTGCAGATTGACTGA	59.984	20	188	\N
12413_singlet_LC	(AG)7	14	TCTTGAAGCCTGGGAAGAAA	59.926	20	CCACTTTGTGGTTTAGTAATCGC	59.946	23	110	\N
12468_singlet_LC	(AT)10	20	CCACAACTCACACCCTCCTT	60.002	20	GCTGCTTTACGGTGTCTCAA	59.076	20	121	\N
12478_singlet_LC	(GTT)5	15	CCCCAACTTGTTTGGGACTA	59.824	20	ACATAGAACCATTTTGGCGG	59.823	20	265	\N
12555_singlet_LC	(CT)6	12	AGTGGCATCCACCCTTGAT	60.342	19	GGTAGCTCTTGAGCCCTGTG	60.012	20	118	\N
12556_singlet_LC	(TGA)5	15	GCAGGGAATTGCATCTAGGA	60.177	20	AGAGGGTGGCATGCTTCTAA	59.836	20	175	\N
12637_singlet_LC	(GA)7	14	AAGTTACACACCGGTACGGC	59.92	20	GCCATCCTACTCCGTCGTC	60.639	19	111	\N
12708_singlet_LC	(GCG)5	15	CGCAGTACATCATCGAGCAG	60.584	20	ACGATCTCGACGAGCCAC	59.944	18	199	\N
12748_singlet_LC	(CT)6	12	AGAAACCCACTTGGCTCTGA	59.844	20	ACGGCAATCTGAAGCTAGGA	59.978	20	251	\N
12803_singlet_LC	(AT)6	12	TATGACATCAGATGACCGCC	59.482	20	ACAGCAACCAAACATCCTCC	59.973	20	227	\N
12907_singlet_LC	(AGC)5	15	TCTTCTCATCCCCTCTCCCT	60.149	20	TTCAGCAGCACAACACATCA	60.029	20	253	\N
12985_singlet_LC	(GAT)5	15	CTCGAGGAGAAGAAGACCGA	59.673	20	ACCTTCTTGTCCCTCCGTTT	59.972	20	124	\N
13029_singlet_LC	(GT)8	16	GCGTGGAAGCGAAAACTAAG	60.018	20	AAAATGGCTAGACGAGAGCC	58.555	20	258	\N
13061_singlet_LC	(CCA)5	15	CCAAAGAGAAGGAACCCTCC	60.045	20	CCCAAAGCGTTCAGAAGAAG	59.986	20	184	\N
13063_singlet_LC	(GA)8	16	AAGCAAGGCAAGCAAACAAT	59.889	20	TCAGGGTCCTCTACCCAAAC	58.989	20	248	\N
13189_singlet_LC	(TTG)5	15	CGTGGGACTAAAAAGGCTTG	59.741	20	TCCACATCGGTTCTTGTTGA	60.088	20	114	\N
13312_singlet_LC	(CAT)5	15	TCTCCTCTTCGGTCTCCTCA	60.064	20	GTTGCTCAAGCCTCAACTCC	59.997	20	100	\N
13394_singlet_LC	(CT)8	16	CATCTCCGCTACTACGCCTC	60	20	ATGGTGGACTCACGACCTTG	60.987	20	139	\N
13444_singlet_LC	(CAG)5	15	GGAAGGAGGGAGGCTATGTC	60.037	20	ACAATCAAGGCAAGGGAATG	59.933	20	123	\N
13454_singlet_LC	(CTT)5	15	CTTCCTCCTTGAATTTTGCG	59.817	20	CGGTGAAAGACTTGACGGTT	60.149	20	193	\N
13463_singlet_LC	(CGA)7	21	GATCTCCGACGACGATGAAG	60.769	20	GGGGCCTGACAAGATACTCA	60.073	20	146	\N
13593_singlet_LC	(ATG)5	15	GAGCTATGGCCGCAAGAA	60.057	18	GGCAGCCATGCTAGACATTT	60.243	20	112	\N
13598_singlet_LC	(TCC)5	15	GCAAGACCACCGTTTCATTT	59.978	20	CCTGCCTACCGGATGAGTTA	60.088	20	139	\N
13767_singlet_LC	(TCC)5	15	AGGATCACCACAGATACGGC	59.957	20	AATGGAAGGAGGAGGAATGG	60.264	20	201	\N
13894_singlet_LC	(CGG)5	15	GTCACGCCCTTGTACGACTT	60.179	20	AAAAGCCAGGACCTTTCCTC	59.691	20	134	\N
14158_singlet_LC	(AAG)6	18	AGAAGCTCGACTCCTCCTCC	60.096	20	GATGTGCCATGATGACTTGC	60.088	20	264	\N
14279_singlet_LC	(CGC)5	15	AGTCGACGGACACTACCAGG	60.174	20	GCCTCAACCAGTCTGTCCTC	59.841	20	262	\N
14559_singlet_LC	(CT)9	18	AATGCAAGACGTGGACAGTG	59.751	20	ATCATTCGACGACTCCCAAG	60.073	20	150	\N
14630_singlet_LC	(CG)6	12	CGCAAGGTTGCTTCTACTCC	60.015	20	ATAGATCAGTCGCACGCCTT	59.866	20	255	\N
14673_singlet_LC	(GTT)5	15	CTCAAGCACTCCACTGGACA	60.022	20	TTTTCCTAGATGGCCGTGAC	60.074	20	204	\N
14685_singlet_LC	(ATC)6	18	CTCGGAACTTGCTTCTGACC	59.989	20	GGTCCCATGCCAAACATAAG	60.192	20	122	\N
14770_singlet_LC	(TGC)5	15	GAGTTCAGGTCCATGTCGGT	59.969	20	CATGGATGACGAGGACGAC	60.063	19	155	\N
14782_singlet_LC	(GTT)5	15	CCCAACTTGCTTGGGACTAA	60.103	20	AGGCTCATCGAAGAAGTGGA	59.95	20	195	\N
14844_singlet_LC	(GA)6	12	GCAATGGTCTGCACTGTAGC	59.476	20	TGTTGTAGGCACCACACTCC	59.597	20	121	\N
14888_singlet_LC	(TGC)5	15	ACTATCCCAAACCTCCCCTC	59.256	20	CCACAACCAACAGCAGTTACA	59.667	21	174	\N
14903_singlet_LC	(TA)8	16	TAGGGTGGTGGTTGGTTGAT	60.088	20	AGTCACTATGATCAGGCGGG	60.096	20	130	\N
15220_singlet_LC	(AC)6	12	TAGCTTCCTTACCCTTCGCA	59.975	20	GCTTGCCCACCATTGTAAGT	60	20	252	\N
15632_singlet_LC	(CTT)5	15	TCCTCTGAGCTGGAGGAGTC	59.663	20	GGAGGAGATCAACTAGGGGC	60.037	20	259	\N
15666_singlet_LC	(GTT)5	15	TCATGGTCTCAAACTGCTGC	59.992	20	CCAGGCAGTGAGTTGTTTCA	59.873	20	245	\N
15743_singlet_LC	(CTG)5	15	CCTCGACACAGGGACCTTAG	59.715	20	GTGAAAGGGTTGAGGAGACG	59.697	20	147	\N
16032_singlet_LC	(CG)6	12	CATCGCTCACAGTGAAAGGA	59.984	20	CCTTGACAGCATTCACCGAG	61.796	20	203	\N
16226_singlet_LC	(GGA)5	15	ATCGTCGGAGTTGGAATCAG	60.073	20	TCCTCCTCTCCTCCTTCCTC	59.883	20	160	\N
16301_singlet_LC	(AT)9	18	ATTCGGATCAGACCTCACCA	60.475	20	GGTGACTTGGAACGACCTGT	60.009	20	257	\N
16306_singlet_LC	(ACA)6	18	ATCGTGATGAGCTTCCTGCT	59.981	20	CCCAACTTGCTTGGGACTAA	60.103	20	201	\N
16410_singlet_LC	(AT)6	12	CTCCTCGCAGAGGAAAAATG	59.948	20	GTGGGTGCAACTGAGGATTT	59.973	20	278	\N
16428_singlet_LC	(GCC)5	15	CCATGTGCTGCCCACTACTT	61.116	20	CTAGCCGACCGTCAAATGAT	60.096	20	141	\N
16577_singlet_LC	(TG)6	12	CGTCTAGGATTGGGGTCTCA	60.065	20	CGCACTGACCTATGAGCAGA	60.16	20	286	\N
16695_singlet_LC	(TGC)5	15	AGTGAAGCAAAAGGGGGATT	59.94	20	CATACAATCCGGTATTGGGG	59.894	20	207	\N
16844_singlet_LC	(CT)6	12	GTCGTCGTTCTTCTTGAGCC	59.997	20	CGCTCATCACAACACTCCAT	59.707	20	169	\N
16957_singlet_LC	(TCC)5	15	ACTGCACTGTCGTCTTGCTG	60.251	20	TATGCCTCTCTTCCTCCGTG	60.353	20	256	\N
17266_singlet_LC	(CTC)5	15	ATCTCCCTCTGCGTCGTG	59.936	18	GGAGGACGAGGGAAAGCTAC	60.212	20	254	\N
17447_singlet_LC	(GTT)5	15	CCCAACTTGCTTGGGACTAA	60.103	20	TTAACATTAGCCACTCGGGC	60.096	20	231	\N
17537_singlet_LC	(CAT)5	15	AGGCGAACAAGCTGAGAAAA	60.132	20	CAAGCTACAAGATCGGGGAC	59.694	20	239	\N
17568_singlet_LC	(AG)6	12	AAGATCAGCAAAGTGCACCC	60.263	20	CTGGAGGAGCCCTTTTTAGC	60.332	20	250	\N
17756_singlet_LC	(AAT)12	36	TGCACGTTTCCCATTACAAA	59.969	20	CGTGAGTTAGTTGGTGGCCT	60.171	20	167	\N
17858_singlet_LC	(CAT)9	27	GGGTGACTTGTTTGAGCGTT	60.156	20	AGAGCGACATGCCGAGTAAC	60.428	20	249	\N
18335_singlet_LC	(TC)6	12	GCCCATATATATCCGCCCTG	61.358	20	GCACAGAGAAGAGCAGAGCA	59.603	20	108	\N
18437_singlet_LC	(ATA)5	15	GCTGGGCAAAAATGATGA	58.112	18	ATCGAGTGCAAGCTCCATTT	59.843	20	237	\N
18463_singlet_LC	(CTG)5	15	ATTGCTTCGCTTGCTTCTTC	59.736	20	TTCCATGTGGAGGAGGTTCT	59.505	20	206	\N
18550_singlet_LC	(GA)6	12	CGAACACTGAAACGGAGACA	59.873	20	GTCCTCCTTCCTTCACCCTC	60.05	20	255	\N
18568_singlet_LC	(TTC)5	15	CCTTTGAAAGCCATGCTGAT	60.214	20	TCCCTTAGCAGCTTCAAAACA	60.004	21	121	\N
18625_singlet_LC	(GTC)5	15	GGACTTGACCCAAGAAAGCA	60.232	20	ACTCTACCAAGGTGCGCAAG	60.453	20	175	\N
18777_singlet_LC	(AAG)5	15	GACAATGTGGCTGGTGAGAA	59.682	20	CTGCTTCTGCACTGTCTCCA	60.333	20	119	\N
18829_singlet_LC	(GCG)5	15	AGGAACTCATGCCAGACTCG	60.408	20	ACCTTGCAGGTCAAAACAGG	60.149	20	214	\N
19016_singlet_LC	(AG)6	12	GCAAACTGCTCACGACTTCA	60.183	20	ATGACCGGATCATCAACCAT	60.018	20	187	\N
19249_singlet_LC	(GTT)5	15	TTGGCATTGTTTCATTGTTCA	59.961	21	GACTAAGATGGAATTGAGTAACCTGA	59.163	26	184	\N
19300_singlet_LC	(CGG)5	15	AGCAGCTACCTCTGCGACA	59.896	19	GAGAGATGGAGCGAGTCGAG	60.246	20	210	\N
19549_singlet_LC	(CCG)5	15	ACAGGGTTCACTCGTTGGTT	59.474	20	AATATTGTGGCCTCTGCCTG	60.096	20	284	\N
19625_singlet_LC	(AC)8	16	GAAGCAGGTCTAGCATGGGA	60.362	20	AATCAATAGCCCACTGACCG	59.955	20	194	\N
19682_singlet_LC	(GCG)5	15	AGGAGCAGGTGAGGGAGAA	59.929	19	GAGCAGCTCCCGCTTCAC	62.272	18	101	\N
19763_singlet_LC	(AGC)6	18	AGGGCAGCGACAGTGTGT	60.489	18	CCACTCGTGGGCTTGTAGAT	60.134	20	254	\N
19810_singlet_LC	(CT)9	18	CATGCCCCCATAGTCTAGGA	59.91	20	CCACGCCGTACTCAGAGG	60.416	18	294	\N
19925_singlet_LC	(GAG)5	15	GGGGGACTCATCGTTGTAAA	59.79	20	AGGAGGTTTGCTTCTCCCTC	59.817	20	289	\N
20264_singlet_LC	(GCA)7	21	ATCCAGCGACTCTCTAGGGC	60.893	20	ACCTGGAAGAGGATGGTGAG	59.101	20	295	\N
20323_singlet_LC	(CCG)5	15	TTGCCAGAGCAGCAGGTAG	60.294	19	AGACCAAGTCTACTGCCCCC	60.511	20	286	\N
20330_singlet_LC	(CAG)5	15	GTCACCCGGGTTCCTACC	60.176	18	TGAGTTCAAAGGATGAGGGG	60.042	20	246	\N
20365_singlet_LC	(GCG)6	18	TGCTGTTGAGGTAGCAGGTG	60.049	20	GAGGACCTTGAGCTGTCCTG	59.986	20	177	\N
20470_singlet_LC	(TA)7	14	TGAACACCTACTGAAGCACCA	59.35	21	TACCAGGCCTGCACATACTG	59.74	20	110	\N
20480_singlet_LC	(GCC)5	15	CTCTGCTCCCAAATGGTTTC	59.67	20	GTAGCCCACACGAACAGAGG	60.711	20	140	\N
20624_singlet_LC	(CT)6	12	TTCTAGTGGAGAACGGTGCC	60.255	20	CAATCTGCAGACTCAGCATCA	60.152	21	237	\N
20771_singlet_LC	(ACA)5	15	TGCATCACAGCAACCTTACA	58.863	20	TCCCTGCAGAATAATCAGGC	60.177	20	189	\N
21081_singlet_LC	(GTT)6	18	CCCAACTTGCTTGGGACTAA	60.103	20	CCAGTCACAGCATTCACACC	60.162	20	161	\N
21090_singlet_LC	(AT)8	16	CAAAGGTTACAAGCTAGGGGA	58.389	21	CCTGGAACAAGAACAACCGT	60.005	20	147	\N
21209_singlet_LC	(TG)6	12	GCCGCGATAGACTACCAAAG	59.867	20	GATAAAAACAAAATACACACAAATCG	58.156	26	167	\N
21285_singlet_LC	(TGC)7	21	TCCTTTGCTCAGTCACTCAAA	58.635	21	AATGGCTAGTCGGTCCTCATT	59.976	21	116	\N
21366_singlet_LC	(AG)9	18	TAACTTAATCCAAGCTCCCCG	60.437	21	GTCCCTTGCTTCTTTCTGATTC	59.353	22	100	\N
21386_singlet_LC	(TGA)5	15	GAACGAGCAGGAGGAAGATG	59.95	20	GCGTGTTTCCGTACGAACTT	60.176	20	183	\N
21398_singlet_LC	(GTT)5	15	TTTTGGCTCATGTGGTTTCA	60.088	20	TTGCATGGATGAGGGGTACT	60.34	20	237	\N
21491_singlet_LC	(GGC)6	18	GACAACGACTGCGTCAACTC	59.472	20	TAGACTACCGGCACCACTGC	61.256	20	287	\N
21571_singlet_LC	(CT)6	12	TCAAAAGGGATTTGAAACGG	59.91	20	GCAAGAAGAGTATGCTGACTTGA	58.805	23	197	\N
21599_singlet_LC	(GGT)5	15	GCCAGTCTTCAGCTTCCATC	59.957	20	AACCAGGCCAACAACAGAAC	60.012	20	149	\N
21674_singlet_LC	(TGT)6	18	TTGCTTGGGATTAAAAGGCT	58.831	20	CCAAGCAACTTGGTTAGGCA	61.184	20	183	\N
21881_singlet_LC	(CGC)9	27	TGAGACAGCGAGACAGCATC	60.304	20	GGGACGAGGAGGAGTAGGAC	60.073	20	241	\N
21882_singlet_LC	(CCG)5	15	TCTGCCAGGAGCCTAACTGT	60.012	20	GGGGGTAGGAGACCTTTGTG	60.736	20	267	\N
21905_singlet_LC	(GTT)5	15	TCCCTTTCTTTTCGCTCTTG	59.564	20	AGCAAACAGTCAGCTCAGCA	59.929	20	137	\N
21952_singlet_LC	(GA)9	18	TGTGTTTCAGCAAGTAAAAGGAA	58.975	23	TAATTGGGTTGGGGTTACGA	60.046	20	148	\N
22035_singlet_LC	(TTG)5	15	CCCAACTTGCTTGGGACTAA	60.103	20	TTGTTTAGTTGAACACGGCG	59.769	20	275	\N
22339_singlet_LC	(GAC)6	18	TGTTCATGGAAGGGTTCGAG	61.034	20	CATGAAGCAGCAGAACTCCA	60.136	20	296	\N
22570_singlet_LC	(GCA)5	15	CTAGAGGTTGGTGGCGTAGC	59.898	20	GTCCCGAGTTGGTGGTGTT	60.834	19	187	\N
22597_singlet_LC	(AT)7	14	CGTATACGCTCCCCTCTTCA	60.227	20	GAGTGGAATGACAAACGCAA	59.697	20	230	\N
22685_singlet_LC	(TC)6	12	ATCTCTCTCTCCCGTGGCTT	60.358	20	CTATCCCCTGTGTGCCTTGT	59.989	20	103	\N
22728_singlet_LC	(GTT)5	15	GCCTACCTCAACTTGCTTGG	59.875	20	CGGCCGTCACTGTTCTACAC	61.712	20	248	\N
22772_singlet_LC	(CGG)7	21	CAATCCACCCTTCGTATCGT	59.813	20	GCAGCGTAACCTAGGACCAG	59.898	20	214	\N
22795_singlet_LC	(CGC)5	15	CACCACCACCACATTCCAC	60.718	19	GACGAATCGTTATTGCCGTC	60.478	20	127	\N
22815_singlet_LC	(AAC)5	15	GAAACCCTGTCCAGTGGATG	60.363	20	TGGTGGCCAAGAAGGACTAC	60.111	20	295	\N
22876_singlet_LC	(TCG)5	15	AAGTGGTCTTGCCACCAAAC	60.012	20	GCATATTCACCGATGACTGG	58.953	20	266	\N
23112_singlet_LC	(TATC)9	36	GCGGGAGAATAAGAGGAGC	58.973	19	AGCTGCGCCGTGTAGAAC	60.168	18	150	\N
23202_singlet_LC	(CTT)6	18	AAACATGAGAGGAACGGGTG	59.966	20	AATATGCATGGGATGGGATG	60.38	20	267	\N
23238_singlet_LC	(CCA)5	15	CCCCACCACCATACCTATCA	60.452	20	GTGGATCTCGCTATGACCGT	60.104	20	188	\N
23249_singlet_LC	(ACG)5	15	CACATTCCTTGTGACATCGG	59.96	20	GTGTACTTGGGAGTGCCACC	60.431	20	204	\N
23345_singlet_LC	(CT)7	14	GTGCTCCCACCTCTCTACCC	61.052	20	TGATCCGATGGAAAGACCTC	60.011	20	243	\N
23356_singlet_LC	(AGA)5	15	AGGCACTGCTTGAAAATGCT	60.022	20	CTTCCAACCGTTTGTCACCT	60.005	20	190	\N
23359_singlet_LC	(TA)8	16	GCCTTCGAAGTGTGAAGGAG	59.989	20	AAGAATAGGAGAGGTCTTCTAGGATAG	57.592	27	198	\N
23451_singlet_LC	(TCC)5	15	TACTACTCCGTCGATCCCCA	60.474	20	CAGTAGAGTGGCAGCAGCAG	59.946	20	162	\N
23572_singlet_LC	(CAC)5	15	CTTTCCACCTGAAGCAGAGG	59.982	20	ACTGCAAGATTTCCTGACGG	60.255	20	227	\N
23587_singlet_LC	(TGT)5	15	TAGACTTGGGCACCAACCTT	59.592	20	CAATCAAAGCAAAAACCCAAA	59.965	21	203	\N
23647_singlet_LC	(GTT)6	18	CTTTGGCTCATGTGGTTTCA	59.691	20	CTTTCATGTCGTAGGCCCAT	59.955	20	117	\N
23656_singlet_LC	(GCG)5	15	AAGGGGAAACTCGAAACCAG	60.467	20	GGGTCAGCTGTCTTTTGCTC	59.997	20	226	\N
23965_singlet_LC	(CGC)6	18	GGGGATTCGGAGATCAGTTC	60.801	20	CATGGGGTTGAATCCGAG	59.843	18	213	\N
24119_singlet_LC	(AG)6	12	TGATGTCAAGCTTGCAAAGG	59.988	20	CGGACCGAGAACATTGTCAT	60.924	20	192	\N
24184_singlet_LC	(ACA)5	15	GGGACTCATTGGACATTTGG	60.173	20	CTTTGGCTCATGTGGTTTCA	59.691	20	109	\N
24319_singlet_LC	(CT)8	16	AGGCACCATTGAAGTTCCAC	59.973	20	TCAGGAGGTCATCGTGATAGC	60.233	21	295	\N
24361_singlet_LC	(GA)10	20	GTTACCCTGGCGCAGTAGTC	59.763	20	GACTTCTGACGGGATTGAGC	59.81	20	142	\N
24366_singlet_LC	(TCC)5	15	GTGACGAGGAAATCTCCAGC	59.81	20	ACTCCCGTAGTGCATCCATC	59.957	20	213	\N
24380_singlet_LC	(GCG)5	15	GTGAAGCAAACACACAGGGA	59.726	20	CTCGAGCGACTCCAGCAG	61.038	18	233	\N
24586_singlet_LC	(GTTCT)5	25	AGAATCATGATCTCCCGGTG	59.886	20	CCACAAAGATGCTTCCCAAC	60.495	20	197	\N
24680_singlet_LC	(TC)6	12	ATTGAAGTTGCCCTGTGACC	59.973	20	TAAGGGGGTCGTGAATTTTG	59.795	20	276	\N
24894_singlet_LC	(AT)6	12	TTGTGAGTTTTGAGATGAAGCC	59.359	22	CATTAATGTAACATGTGAGTCAATGAA	59.303	27	137	\N
24948_singlet_LC	(CTC)7	21	CTCTGCAAGCCCTTCTCCT	59.688	19	GCTGAAGAAATTGGAGTGCC	59.82	20	200	\N
24977_singlet_LC	(GTT)6	18	CCCAACTTGCTTGGGACTAA	60.103	20	GAGTTTGCTGATCTCCCTCG	59.95	20	172	\N
24988_singlet_LC	(AGC)5	15	AGGGATGAGCAGGAGAGACA	59.945	20	TGATCGTGCTGCATCTCTTC	60.104	20	149	\N
25223_singlet_LC	(TC)8	16	GTGTGTCCCGCACCTCTT	59.665	18	CAAACATGCAAGGCAAAGAA	59.849	20	221	\N
25239_singlet_LC	(AG)6	12	GGCGATCTTAACAGGTGGTG	60.517	20	CGGATCAGGAGTGACTTGGT	60.112	20	103	\N
25243_singlet_LC	(CCG)5	15	GGTTGAAGCTATTCCTTCGC	58.93	20	GGGAGGTACAAGAAGCGACA	60.255	20	280	\N
25256_singlet_LC	(CT)7	14	TCGTTTGATCTTCCAAGCAA	59.395	20	AAAAGTACCCTGGTGGGGTC	60.088	20	235	\N
25317_singlet_LC	(TCC)5	15	ACTTGTATTTGGGCCTGTGC	60	20	TATGAAGGATGCGAAGGGTC	60.036	20	250	\N
25330_singlet_LC	(CCG)6	18	AGTCTCTTCCTCGTTGCCG	60.539	19	TTGTTCCGCATAAATAGCCC	59.928	20	276	\N
25387_singlet_LC	(GA)6	12	TGCTGACCTAAAGAACGGCT	60.015	20	AATTCTGGAACTGGTGGTGC	59.973	20	279	\N
25405_singlet_LC	(TGA)6	18	TAGGTGCAACTGGAGACTCG	59.034	20	TGGCAGCTCTCAAACAGATG	60.136	20	174	\N
25526_singlet_LC	(GA)6	12	TGGCAATGTTGGCAGTCTTA	60.257	20	GACCAGGTAAAGAGCACCGA	60.255	20	271	\N
25684_singlet_LC	(GA)8	16	GTAAAGCCACGTCCCCACTA	59.993	20	GCAGCAAGCGGAACATTAT	58.886	19	175	\N
25686_singlet_LC	(TCC)5	15	ACAGGTGCTCCTCTGCACTT	60.057	20	TTGTTCGTAATTTCATTCCGC	59.957	21	249	\N
25746_singlet_LC	(ACA)9	27	ACCAGATTGAAAACGGATGC	59.939	20	CCCAACTTGCTTGGGACTAA	60.103	20	142	\N
25831_singlet_LC	(AAT)6	18	CGTGAAATTCGCTCCTTTTC	59.823	20	CGTACTCAGATGGACGAGCA	60.008	20	287	\N
25843_singlet_LC	(AT)6	12	AGAGCTATACGCTAAAGGGTCA	57.408	22	ATATACCGGTCGAGAGGCAC	59.034	20	227	\N
25933_singlet_LC	(TGG)5	15	GCCCTAGTCTTGTCGGTGAA	60.255	20	CATAAACGAAGCAGCAGCAA	60.155	20	185	\N
26250_singlet_LC	(ACA)8	24	TTGTCGAATTCTGGGAGGAC	60.05	20	TGCGGTTTCATCTCTAGCCT	59.978	20	204	\N
26276_singlet_LC	(CAG)5	15	TGAGTACACACGGACACGGT	60.072	20	GTTCTTCGTTTCGATTCCCA	60.051	20	172	\N
26281_singlet_LC	(TC)7	14	GTTAGAGAGAGGTGTGCCGC	60.02	20	GCGTATGGTGGTCGAATACA	59.425	20	215	\N
26375_singlet_LC	(GTT)5	15	CCCCAACTTGTTTGGGACTA	59.824	20	CGTCTCAGGAGCTACAACTCG	60.2	21	112	\N
26494_singlet_LC	(CCT)5	15	CACTACTTCCAGCGATGTGC	59.47	20	ATTCTTGAGCTCATCCACCG	60.218	20	152	\N
26709_singlet_LC	(GC)6	12	GCGGCCTTTTTAACAGGAG	59.831	19	GCCGTTTGTGAGGATGAAGT	60.119	20	196	\N
26760_singlet_LC	(AG)6	12	GCGAGTGAAGCTGATTCTCC	60.104	20	TGAAGCAATGTGCCTTCTTG	59.988	20	194	\N
26839_singlet_LC	(ATC)5	15	AACGTTCGTTGTCGGATGAT	60.384	20	AGGTCAAGTTCTAACCGGCA	59.734	20	122	\N
26879_singlet_LC	(GCC)6	18	GTCTTGTCATATCCCGGTGG	60.195	20	GCCAGCATACAACAGCAGAG	59.621	20	164	\N
27087_singlet_LC	(GTT)8	24	CCCAACTTGCTTGGGACTAA	60.103	20	TGTACGCAACATTTTCCTGC	59.735	20	218	\N
27147_singlet_LC	(GA)7	14	TCTGAACTGAGCTGAGACGC	59.446	20	ATTCAAGAGCAGGGGAGGTC	60.596	20	128	\N
27221_singlet_LC	(GA)6	12	GATGCAATCGCTGCAAACTT	61.316	20	GTTTACATGTGGGGCGAGTT	59.859	20	121	\N
27425_singlet_LC	(GTT)5	15	CCCAACTTGCTTGGGAATAA	59.931	20	ACTTGAACCTGGGTGGTCAG	60.002	20	120	\N
27525_singlet_LC	(GGT)5	15	ACCAAGCTCCATCGACAAAG	60.255	20	CCCAAGGTTCAAAAGTCCAA	59.942	20	182	\N
27563_singlet_LC	(GCC)5	15	TCCGATCCTTCTTCAACAGG	60.187	20	GAAAGCTGCTCGTTCAGAGG	60.277	20	209	\N
27658_singlet_LC	(TCT)6	18	GGCTAAGAGTAGCGGCAAGA	59.752	20	TGGGAAGATCTTTGCAACCT	59.67	20	288	\N
27828_singlet_LC	(AGA)6	18	CGACCCTGCTCCCAAGAC	61.819	18	AATCCTAGCGGACGCAGC	61.462	18	144	\N
27951_singlet_LC	(CAT)5	15	ACCCAGCGAGCACTACACTT	59.937	20	TGCTGATGCTGAGGAAGATG	60.096	20	159	\N
28164_singlet_LC	(GTT)6	18	TAAAGGTTCCAGTGATGCCC	59.933	20	GTAAAGACCCAGGTCAGCGA	60.255	20	225	\N
28224_singlet_LC	(GCA)6	18	GCCTACCGGGGCTAGAGTC	61.13	19	TGGCATCTTCGAGAGAGGTT	59.95	20	152	\N
28339_singlet_LC	(GCG)5	15	TCCCTTGTGTTCCATCATCA	59.893	20	CATCACCTGCCGGTTCTC	60.205	18	196	\N
28363_singlet_LC	(GTT)6	18	CTTTGGCTCATGTGGTTTCA	59.691	20	AAGCTGCCTGCCTGGTAGTA	60.037	20	110	\N
28381_singlet_LC	(CTC)5	15	TACATGGTAAGGACGGCTCC	59.955	20	TCCTCGTCGCTCATGTTGT	60.419	19	256	\N
28420_singlet_LC	(GA)8	16	CCGAAGGGGAAACCAAAAC	61.582	19	GGGAAGGAAGAGAAACGGAA	60.549	20	100	\N
28781_singlet_LC	(GA)6	12	TGAGCTATTAAACGCACGCA	60.55	20	CGAGGTCCCTTCCTTCATCT	60.586	20	133	\N
28813_singlet_LC	(AT)6	12	CAAAGAGTTCTCTCACGTGCC	60.043	21	GCCCGTTGACTGAGATACG	59.256	19	258	\N
28856_singlet_LC	(CAG)6	18	GCAGCTGAAGCAGTCAAGTG	59.929	20	CACGAAGAGGAACGAATAGCA	60.393	21	163	\N
28932_singlet_LC	(AG)7	14	CGAGCTGAGAGGAGAAGCAC	60.431	20	AGGATCACGAAGAGCACCAC	60.269	20	140	\N
29153_singlet_LC	(AAT)9	27	GGGCAGGAACAAGCATCATA	61.003	20	CTTAGCAGCAGGTTCGCAG	59.896	19	170	\N
29216_singlet_LC	(TC)7	14	GCCTTCAACTACGCCAAGAG	60.015	20	ACGACGACCAGATCAGGAGA	60.829	20	214	\N
29246_singlet_LC	(CGC)5	15	CCATGGTCAGGGTCAGTACC	60.238	20	GGACCGAGTGGGACGAAC	61.536	18	233	\N
29322_singlet_LC	(GCG)5	15	CCCCTTCACGATTTTGACTC	59.526	20	GGGGAGAGCAAACCCTAGAC	60.074	20	193	\N
29385_singlet_LC	(TTG)8	24	CCCAACTTGCTTGGGATAAA	59.931	20	CTGGTGACTGATGGCTGAGA	59.98	20	107	\N
29639_singlet_LC	(TC)6	12	ACCCACGAAGGTGTGTCC	59.337	18	TCCCATTTTCGTTCGATCTC	60.014	20	208	\N
29688_singlet_LC	(TC)6	12	AAGATTTTCCCTTTGACGCA	59.685	20	GCAGAACACTGCCGCTTACT	60.602	20	100	\N
29776_singlet_LC	(TAT)5	15	TACTTACCTTCCCACCACGC	59.993	20	GCCAGGTAGCTCTTGCAGTC	60.164	20	265	\N
29938_singlet_LC	(GA)7	14	TGATCGAACATAGTGCTGCC	59.83	20	AGCAGCAGCAGAGGAAGAAG	60.035	20	297	\N
29942_singlet_LC	(GCC)5	15	TAGCCACTCCCATATCCACC	59.773	20	TGTGAGTTGATGCAGGAAGC	59.992	20	241	\N
29964_singlet_LC	(GA)7	14	TATCCTCTCCTCGACTCCCC	60.553	20	GACGTCATGTCAGATCCTCG	59.212	20	115	\N
29981_singlet_LC	(AT)9	18	AAATCAAAACCCCCTCCAAC	60.032	20	TGCACAACATTTGAAGGTGAA	60.142	21	175	\N
30124_singlet_LC	(TG)6	12	CAGCCCCCTACGTGTTATCT	59.077	20	TCTCCTGACGGTCGAAACTT	59.844	20	130	\N
30261_singlet_LC	(TTGG)6	24	CTTCTTCCCATCTACCCGCT	60.59	20	AGAGAAACCCGTTGGTCTCC	60.489	20	284	\N
30532_singlet_LC	(CG)6	12	ACCAACAAGAGGGCATACCA	60.375	20	GCCATACCGGCCAATTATTA	59.658	20	142	\N
30535_singlet_LC	(AAG)5	15	GCCATTGGGATCCATAATCA	60.498	20	GTCGTGTTCGTCTGTTGGTG	60.203	20	123	\N
30721_singlet_LC	(GTT)6	18	CCCAACTTGCTTGGGACTAA	60.103	20	CGCTAGACCCTCGATCTGTC	59.973	20	264	\N
30744_singlet_LC	(TCA)5	15	CTTTTCAAACTGGGAGTGGC	59.711	20	CGCAGATCAAGCAGACAGAG	59.88	20	131	\N
30795_singlet_LC	(AGC)6	18	ACGCTATGTAATTCCCAGGC	59.07	20	TCTGCTGCTAATTCATTTTGG	58.057	21	125	\N
30832_singlet_LC	(CGG)6	18	CGTTGTTGCACTTGTTGTCC	60.199	20	CTACTACCTCCTCATCGCCG	59.853	20	132	\N
30991_singlet_LC	(ACA)8	24	AACTGGTTCGGAGCATCATC	60.081	20	ATTTCTTTCGGCTCATGTGG	60.074	20	140	\N
31025_singlet_LC	(TCC)5	15	GGCTCTTGAACACCACGTC	59.25	19	GCGACCTCCTCGACATCTAC	59.834	20	150	\N
31056_singlet_LC	(CAG)5	15	GGGCATATGCAGGACGAC	60.039	18	CCCTCGCTCCTCTACCTCTT	59.972	20	102	\N
31086_singlet_LC	(CT)8	16	TGATACCGGAACACAGCAAA	60.111	20	TGGTTCTCCGTACAGCCTTC	60.255	20	147	\N
31139_singlet_LC	(TA)7	14	CCAAAACGGATTTTTACACTCTTT	59.828	24	TGTTGGTTGAACCTCCTTCC	59.943	20	117	\N
31146_singlet_LC	(AAC)8	24	TTCGACCCTGCTGGAATAAC	60.074	20	CCAACTTGCTTGGGCTAAAA	60.236	20	118	\N
31162_singlet_LC	(TG)7	14	TGTCATCATGGAGTTTCTACGG	59.993	22	ACGTAACCTACGTGCAAGCG	61.26	20	237	\N
31167_singlet_LC	(CT)6	12	ACCCGCGAACGAATAAATC	59.915	19	AGACCACCTTGAGCTCCATC	59.258	20	134	\N
31292_singlet_LC	(AGG)5	15	GTTCGTCATTTTCATTCCGC	60.457	20	GGAGGAGGATATGAGGGGAG	59.851	20	167	\N
31351_singlet_LC	(GCC)6	18	CAGGGCCGGAACAAAAAC	61.417	18	CAGAGCATTGTGCCTCAGAA	60.136	20	225	\N
31445_singlet_LC	(CGC)5	15	TGCTTTCTGCTTGTATCTGTCA	58.727	22	CAGAAGCACACCTACGAGGA	59.034	20	117	\N
31504_singlet_LC	(AG)9	18	CGATCGGCTATAAATCCAGC	59.666	20	CGGCTCGTCTCCCTCTCT	60.656	18	111	\N
31605_singlet_LC	(CTT)5	15	AGTTTGCCGTTTTGTATCGC	60.138	20	GGGGAATGCAGACAAAGAGA	60.195	20	196	\N
31629_singlet_LC	(CT)6	12	TCGAGGGTAAGTCATCCAGC	60.218	20	CTCGAACTGACTGAGGAGGG	59.978	20	273	\N
31781_singlet_LC	(GTT)5	15	GCCCTTTGTTTTCTCCCTTC	60.053	20	CGTAGCTGGTTAGTGCCCTC	59.898	20	235	\N
31906_singlet_LC	(GCT)5	15	CAGCAGCAACAGCAACATTT	60.058	20	CCGTGTTGTTGTCAGGAGAC	59.152	20	141	\N
32075_singlet_LC	(CAG)5	15	CTTCCAGTCACCTGCTAGGC	60.012	20	GTGAGTCTGCTGCTGTGGC	60.801	19	123	\N
32112_singlet_LC	(AC)8	16	TTCGCAAAACACACACACAA	59.765	20	AGTGAAACCGATCCAAAACG	59.971	20	221	\N
32183_singlet_LC	(GA)10	20	CTCGATCTGTTCCGTTCCTC	59.803	20	GCGGTAAGTCAGCTCCGA	60.096	18	106	\N
32187_singlet_LC	(ATC)5	15	GGAGGATTTTCGCTCTGTTG	59.813	20	TCCCGGCTTAGCAATATCAC	60.06	20	238	\N
32190_singlet_LC	(GGC)5	15	GATCAGCCCGTGATCAGTTT	60.081	20	CAACCTCACGCAACTCAAGA	60.025	20	223	\N
32248_singlet_LC	(GCA)6	18	TAGTGGACACGGTACCGACA	60.025	20	GTTGCGATAGGTTGGTGGAG	60.517	20	272	\N
32264_singlet_LC	(GCT)5	15	CAACTGATGGAGTGGTGTGG	59.997	20	GGGGCACAGGACTATGTACG	60.397	20	236	\N
32279_singlet_LC	(AGA)7	21	GACTGTGCCATTACGACCCT	59.997	20	TGGGACTTGACGGAAAGAAG	60.224	20	221	\N
32533_singlet_LC	(GTT)12	36	GCCACTTTGGAATAGCTTGC	59.851	20	AACCAATCAGAAACAAACACCA	59.378	22	242	\N
32617_singlet_LC	(CTAGG)5	25	GTCTGCACAACGTAAGGGCT	60.321	20	GTCACAGATCCCAACGGATG	61.356	20	195	\N
32798_singlet_LC	(TA)8	16	TTTGGTCATCCATTTTTGAGC	59.93	21	TGTGGACCATGTCCAAAATTA	58.733	21	181	\N
33178_singlet_LC	(CGC)5	15	CTTTCTTCCTCCTCCCCAGT	59.671	20	GCATCATCACCTCCTCCAAT	59.893	20	204	\N
33319_singlet_LC	(ACA)6	18	GAGATGCAAAGCTAGCTGCC	60.265	20	ATTCGTTCCTTCGTTTTCCC	60.299	20	181	\N
33514_singlet_LC	(GCC)6	18	AACGCCATCATGCAGAAGA	60.369	19	ATACACGTATCGTACGGCGG	60.792	20	203	\N
33532_singlet_LC	(TTC)5	15	CTCGCTCCTATTTACGCTGC	60.138	20	TTCTGTCCCAACCTTTTTGG	59.942	20	251	\N
33626_singlet_LC	(GTT)6	18	AGTCTGGGTGGTGAGCAGTT	59.756	20	TTCCCTTACATCCCTTGTGC	59.933	20	185	\N
33690_singlet_LC	(GCT)5	15	TAACAGGGGGTGCATGTTTT	60.227	20	CCCAGTCACCCTCTCAGAAA	60.229	20	102	\N
33699_singlet_LC	(GGGC)5	20	AGAAATAACTCTTCCCCCGC	59.554	20	TCAAGTACTCCATGGTCGCC	61.067	20	280	\N
33746_singlet_LC	(TC)6	12	GATTGGCCACCGTACTGC	60.08	18	ATATGCTGCTTCACAGCTCG	59.203	20	203	\N
33774_singlet_LC	(CA)6	12	GTACTGTCCTCTCCTCGCCC	61.192	20	GCTGATCTCGCTCTGCTTCT	60.004	20	106	\N
34011_singlet_LC	(TG)6	12	CGCTTGAGTTGGATGAAGAC	58.443	20	AGTGACGTGGTGGTTTGTGA	60.047	20	258	\N
34358_singlet_LC	(AG)8	16	AGCCTTCTGCCATGAAGAGA	60.096	20	GGGTCGTACACTGGCTCACT	60.182	20	192	\N
34430_singlet_LC	(GCG)5	15	CCACCTACCTGCGTTGTTCT	60.171	20	GCCATCATGTACTGTGTGCC	59.999	20	262	\N
34577_singlet_LC	(GCC)6	18	TCATCTCTGCTCGCTACCCT	60.119	20	GCAACGACTCCAGCTTTACC	59.882	20	285	\N
34623_singlet_LC	(CCT)5	15	CTTCTGGTGGCCGCTTCT	61.507	18	GATGAAGCTGTCGGTCTTGG	60.801	20	139	\N
34871_singlet_LC	(GGC)5	15	ACGATGGTACCCACGGACT	60.253	19	CTCGATCGATTCATGTCGTG	60.225	20	254	\N
34991_singlet_LC	(AG)6	12	AAGCTCAACAGCAGTCACCA	59.622	20	GGAGTTGGGGAAGAGGTGAT	60.314	20	219	\N
35045_singlet_LC	(TTG)6	18	TCTAGCCTACCCCAACTTGC	59.336	20	AAATTATTATGCACCGGCCA	60.172	20	148	\N
35285_singlet_LC	(AT)14	28	AATAATGTAAATCTTATAAAAGTGCCG	57.649	27	CCTTCTATATCTTCTATCTGGTTGCTG	60.072	27	101	\N
35315_singlet_LC	(GCC)7	21	GAGCTCCACTACCCTCGTTC	58.894	20	TATCCGCCGTGACTGAGAG	59.951	19	192	\N
35345_singlet_LC	(GCC)5	15	CACGCTGTGTCTGCTGAAG	59.304	19	CTGCTTCCTCGTCCTCCAT	60.356	19	106	\N
35656_singlet_LC	(TGG)5	15	GATATAGTCACCACGGCTGGA	59.97	21	AAAAACAACGCCGACAAGTG	61.088	20	163	\N
35713_singlet_LC	(AG)6	12	AGTCACTGAGTTCCAGCCGT	59.907	20	CAATGTTATAGGTGCCAGAGCA	60.152	22	243	\N
35862_singlet_LC	(CCG)5	15	AGATCTCTCTGATCGGGTGG	59.206	20	AGGGACGTGCTTCCAGAAC	60.253	19	228	\N
35869_singlet_LC	(TGA)5	15	CCCTTTCCCTGAAGGATTTC	59.875	20	GAAGCTTTTCCGCTGCAC	59.679	18	139	\N
35882_singlet_LC	(GCT)6	18	GGTTTGGGTAGCTTGGAACA	59.971	20	CCAAAGACCTCCCAACGAT	59.911	19	275	\N
35973_singlet_LC	(AT)6	12	CCATACCAGCACAGACACACA	60.645	21	ATGATCGTTAAGCAGCAGCC	60.382	20	123	\N
36012_singlet_LC	(AT)7	14	GTCGATCCCAGTACTCCAGC	59.685	20	CCTCCTCGTTCCCGTAAGTA	59.191	20	108	\N
36181_singlet_LC	(GCA)5	15	TCCATTCCAAACCCGAATTA	60.124	20	ATTTCCTGGCTCCTAAACCC	59.42	20	275	\N
36225_singlet_LC	(CT)12	24	GGATCAGGGGGTTAGGTCAT	60.015	20	AAGACACCAAGTCGTCCAGG	60.151	20	224	\N
36575_singlet_LC	(TTG)5	15	GAGACCGAGGGAGGAAGC	59.878	18	ATCCACTCAGCAATGAAGCC	60.226	20	226	\N
36663_singlet_LC	(AT)7	14	TGCCTTCTGTGACATGAACAA	60.294	21	AACGTCCCAGTGTACAAGGC	60.035	20	200	\N
36706_singlet_LC	(TCT)5	15	AGCGTCTCCTTCAAGACCAA	59.989	20	GCTAGAGGAGCGACCTGAGT	58.797	20	155	\N
36947_singlet_LC	(GTT)5	15	TTTTTCATTGCCCTTCCTTG	60.046	20	TTTCCTCTAATGAGCAGAAGTGC	60.035	23	195	\N
37077_singlet_LC	(TC)6	12	AGTCACCAACGTCTCCTTCC	59.153	20	AGAGAGCGACCTCAGAGACG	59.883	20	170	\N
37135_singlet_LC	(CCG)5	15	CAGCAAGGGGAGAGAATGAC	59.803	20	CCAGTACCATCAGATGCCAA	59.522	20	118	\N
37348_singlet_LC	(CAG)5	15	CCTCCACCTCCTCGTCCT	60.195	18	ATGGTGCTGCTCTGAATCG	59.959	19	221	\N
37357_singlet_LC	(CGC)5	15	CCTCTCTACCGGACACCCTC	61.041	20	ACGTATCTAGGCGTTCACCG	60.154	20	158	\N
37597_singlet_LC	(CCG)6	18	CTCTCGTTTCCCTGTCTTCG	59.982	20	TCCAGAGACAATCTCACCCC	60.048	20	267	\N
37605_singlet_LC	(CGC)6	18	CCAACCAAACCAGAGAGCAC	60.69	20	GAACTGTGAACGGGACCAAT	59.827	20	272	\N
38303_singlet_LC	(GCT)8	24	CCTTGTACCATGCCCTTTTG	60.357	20	ATGAGCTTCTCGGGAACCAG	61.688	20	184	\N
38329_singlet_LC	(AG)6	12	CTTGGTTTCAGACAGAGCCC	59.844	20	CACCACGTCCTCCAGCTC	60.415	18	142	\N
38630_singlet_LC	(GTT)5	15	CCCAACTTGCTTGGGACTAA	60.103	20	AGGCTCATCGAAGAAGTGGA	59.95	20	196	\N
38818_singlet_LC	(TCC)5	15	GGAGCGTAGCCATGACACC	61.662	19	TGCAGTCGGAAGCTTTTACC	60.386	20	103	\N
38999_singlet_LC	(GA)6	12	GATTGATCGATGGGCACG	61.035	18	GTCACCTCGCTGCAAAAGTT	60.44	20	110	\N
39016_singlet_LC	(GCC)5	15	TGAAACATCGAAACTGCTCG	59.988	20	GTCTCCGTGTCCCTATCGTC	59.535	20	242	\N
39068_singlet_LC	(CCG)5	15	CTGATGAGATCCCGGCTATG	60.582	20	CACACTTGTGTATGCGCTTG	58.942	20	200	\N
39349_singlet_LC	(CAC)5	15	CATTCACATGGTGCGTGG	60.56	18	AGCCAAATAGCCCAAATCCT	59.93	20	189	\N
39399_singlet_LC	(GCG)5	15	CCCCTCACTGCCACAATC	60.046	18	CATTCGCATACACACCGAAC	59.995	20	298	\N
39468_singlet_LC	(TCT)5	15	TCCTACGGTCAGAATCCCTG	60.065	20	AACCTGCGTTTAAGCAGTGG	60.305	20	198	\N
39527_singlet_LC	(CGC)5	15	GAAGAGGCAACACCCCTC	58.126	18	GAGACGAGGGACCCTTAACC	59.935	20	163	\N
39545_singlet_LC	(AT)10	20	ATTTGATTTGGTGAGCTGGC	60.081	20	GAAGAGACAGGACTCTAACTACGCTT	60.034	26	205	\N
39602_singlet_LC	(CCG)6	18	CTTGTCGAGGTCGATCCCT	60.207	19	CGGTGAAGAAGAACAGCTCC	59.989	20	119	\N
39670_singlet_LC	(GTT)7	21	CTTTGGCTCATGTGGTTTCA	59.691	20	TGGAAAGTGATATTTGCTGGC	60.089	21	239	\N
39678_singlet_LC	(AC)8	16	GCTTCTTCGGTGTTAGCCAG	60.015	20	CCATCCCCACTTCGTACTGT	59.844	20	105	\N
39743_singlet_LC	(GCT)6	18	AAACACCATTTCTGGATGAGC	59.045	21	AGACACAAAGACTCCACCGC	60.307	20	139	\N
39792_singlet_LC	(GT)7	14	CCACGATCTGCACCTTCTCT	60.408	20	TGGTCGTTAAATGATGGCAA	59.93	20	103	\N
39811_singlet_LC	(TTG)5	15	GCATCGCCTGTCGTTACC	60.233	18	GAATGAAGGCCGAGTGAGAG	59.95	20	211	\N
40023_singlet_LC	(CAA)6	18	CACATGTTGAATGTAAGGGCA	59.454	21	CCCAACTTGCTTGGGACTAA	60.103	20	169	\N
40435_singlet_LC	(GTT)6	18	CTACCCCCAACTTGCTTGAG	59.728	20	TTTAGGGATGAATTTTGGTCA	57.096	21	173	\N
40463_singlet_LC	(AAG)6	18	AAGCTCCACTCCTCCAACAA	59.844	20	AGCACATACACGGGACATCA	59.992	20	138	\N
40769_singlet_LC	(CT)7	14	CCGTTTTTCCTCTTCTTCCC	60.046	20	GCAAAGACCGACACCATCTT	60.119	20	165	\N
40857_singlet_LC	(GCC)5	15	GAGGAGGTCGAGGAGTCACA	60.397	20	GTCTTGGGTAAGGCCGTAGG	60.865	20	214	\N
41026_singlet_LC	(TGG)5	15	ATGCATAAACTGGAGACGGG	59.955	20	CCACCCAGGATCTAGCATGT	59.95	20	217	\N
41067_singlet_LC	(GAT)5	15	TCAGGATGCTGGTCTTGTTG	59.831	20	ACGACGACCACCAGAGACTT	59.756	20	185	\N
41115_singlet_LC	(CCG)5	15	AGCGGGTGGATCCTCTTC	60.16	18	ATGTGCTCCTCCTCACCAAC	60.12	20	127	\N
41273_singlet_LC	(GTT)8	24	TTGCTTGGGACTAAAAGGCT	58.973	20	CCTAGCGCCACCATCTAAAA	60.223	20	103	\N
41383_singlet_LC	(TC)7	14	CAAAATTGAAGTGTGGATGTTAGAA	59.482	25	CGGCAGATTTCTCTGGATTC	59.773	20	170	\N
41480_singlet_LC	(TC)6	12	CGCAGAATCCTACCACCATT	59.955	20	ATGGACCGGTAGTCACGAAG	59.989	20	142	\N
41491_singlet_LC	(TA)9	18	GACCCTGTGCAAGTAGGAGC	59.874	20	CCAACACCTAGGGTGATGAAT	58.778	21	105	\N
41627_singlet_LC	(GCC)5	15	CCCGCTAAGGGTGTTCCT	60.065	18	GTAGGGGAGGCCTGTTCAC	59.52	19	239	\N
41684_singlet_LC	(AAC)6	18	TCAGCCTGACATTTGTTCCA	60.24	20	GCCTACCTCAACTTGCTTGG	59.875	20	101	\N
42044_singlet_LC	(GCG)5	15	CTCCCCAACTCCTCTCCAC	59.622	19	GTTGTCACTCTTCTTCGGCG	60.975	20	131	\N
42075_singlet_LC	(GCC)8	24	AGCACAACAGCTCTTCCAGG	60.589	20	GCAGTTCCAGACCATGAGGT	60.12	20	205	\N
42662_singlet_LC	(AT)6	12	GTAAGAAGCAATATGGCTGAGAGC	60.737	24	CGTGATGGTATTTTACCGGG	60.067	20	100	\N
42722_singlet_LC	(AGC)5	15	GGAAGGGGTGGAGGAGAACT	61.763	20	AGGACGACACGGAGGAGTC	60.26	19	180	\N
42840_singlet_LC	(AGG)5	15	TCCGCGATTCAGTCCTCTAT	59.797	20	TTCTCCTCCATCCTCTTCCA	59.731	20	168	\N
43020_singlet_LC	(AGC)5	15	ACCGTCATCCAACTGACCTC	59.969	20	GAAGAGAGGTGGCAAGGCT	59.545	19	177	\N
43266_singlet_LC	(GAC)6	18	AAATCAGGCAACCCTCGAAT	60.826	20	TCCTCCTCGTCCTCATCATC	60.16	20	215	\N
43318_singlet_LC	(GCGGCT)5	30	GAAGTCTCGAGGCGAGTCA	59.223	19	CAGGTCGAGCACTCAAACAA	60.025	20	284	\N
43348_singlet_LC	(CA)9	18	TCTTTGCTTCCTGTCGCTTT	60.132	20	TTCTCAACCACTCAGCAACG	60.025	20	203	\N
43588_singlet_LC	(GCC)5	15	GTTCCTCAGTCAGTCTCCGC	59.993	20	CCCGAGAACAGAAAAGGACA	60.224	20	187	\N
43644_singlet_LC	(TA)6	12	ATACCCAACTGACGACCGAG	59.989	20	GGAATAGTATACTGCCCTCCTTACA	59.063	25	231	\N
43979_singlet_LC	(CCG)5	15	TCGCTGGTGATGATGAAGAC	59.794	20	GTCCATCGGAGATTCCTGG	60.423	19	276	\N
44085_singlet_LC	(CGG)5	15	GACCTTCTCCCGCTGCTC	61.074	18	AGTCGACCATGGAGGATTTG	59.927	20	258	\N
44201_singlet_LC	(CAG)5	15	GGTCTTTTCTTCGGTTCCTG	58.764	20	GTGTTGCTGCTGTTGGTGAT	59.758	20	148	\N
44441_singlet_LC	(GCG)5	15	CATGTCCTCTTCCTCCTCCA	60.191	20	AAGACCACCAGCCAGAACAC	60.159	20	164	\N
44881_singlet_LC	(GCG)5	15	CACAACACGAACCCCTAACC	60.269	20	CCAGCCTGCTCTGCCTACTA	60.689	20	137	\N
45139_singlet_LC	(CTT)5	15	GCACTCAACTTGGGTCCTTC	59.703	20	GAGGCCACATTCATGAACAA	59.502	20	112	\N
45356_singlet_LC	(CCG)5	15	CAGAGCCAACTCCTCAAACC	59.844	20	GACCACCTGTCCCAGCAG	60.252	18	111	\N
45588_singlet_LC	(CCA)5	15	TTGTTGCCTCTTCCTTCTCC	59.405	20	GAGGCGGTCTGCAGTAATTT	59.34	20	106	\N
45632_singlet_LC	(GA)7	14	TTTTTCCAAGAGCTAAAATAGAAAA	57.23	25	TTCTTTCTTTCTTTCGTCCCC	59.69	21	101	\N
45635_singlet_LC	(GGC)5	15	CTCCGAGCCCTCTCTCTTCT	60.23	20	GCTCTTCAACATCGACTCCG	60.945	20	137	\N
45961_singlet_LC	(ACG)5	15	CCTCTCATCTTCCCGGAATC	60.93	20	TCGTCGACTTCCTCCTCTTC	59.53	20	136	\N
45995_singlet_LC	(GAG)6	18	GGAAGCAGGAGGACGATG	59.291	18	GAAGCGGCCCATCATTAAG	60.559	19	176	\N
46451_singlet_LC	(ATG)5	15	GCAATTACCACAGAAGGAAGTATT	57.887	24	CAAGTTTTGCCCACACAATG	60.004	20	162	\N
46783_singlet_LC	(TCA)7	21	AATTGCTCCTCCTCCCATTT	59.903	20	TAAGTCAAATGATGCGCTGG	59.833	20	172	\N
46801_singlet_LC	(GTC)5	15	CGCAGCTACATTCACCTCAA	60.011	20	GTGGACTCCGACGACTCCT	60.26	19	102	\N
47209_singlet_LC	(CT)6	12	AGATCCCCACGCAGAACTT	59.67	19	ATCTCCTGCAGCAGCCTCT	60.262	19	170	\N
48127_singlet_LC	(GAG)5	15	AGAGAGGATGAGACGGGAGG	60.748	20	CAGTCCTCTGGGAGTGGC	59.309	18	151	\N
48306_singlet_LC	(CGG)5	15	CACAATCCGAGAGATCCCAG	60.612	20	AAGGGTTGGATGAAGGAGGT	59.795	20	158	\N
48684_singlet_LC	(GCC)5	15	ATCACCTTCCTCTCTTGCGA	59.95	20	GGCGAGAATAAGGTGGGG	60.417	18	126	\N
Contig211_LS	(GTT)7	21	CCCAACTTGCTTGGGACTAA	60.103	20	CTTTCCAGCATCCAGCATTT	60.214	20	136	\N
Contig314_LS	(GGC)5	15	CTGCAAGAGTTCACCCACAA	59.873	20	CTGCGATCTTCCTATCTGCC	59.939	20	263	\N
Contig534_LS	(CCA)5	15	ATAACCTCCTCCTCCGTGGT	59.817	20	GATCAGGTTCAGAGCAAGCC	59.957	20	243	\N
Contig602_LS	(GCA)5	15	CAGGAGGGAGGGATGAGAG	59.726	19	AGTTCTTCCTGGAGCGACTG	59.598	20	294	\N
Contig634_LS	(CG)7	14	CAGCTGGGGTTCCTACTCC	59.664	19	GGTCCTGGCTGAATACTCCA	60.073	20	294	\N
Contig646_LS	(GGT)5	15	CTCCGGATCACCATCTGAAT	59.886	20	CCCAAGGTTCAAAAGTCCAA	59.942	20	239	\N
Contig714_LS	(GGA)6	18	GCGAGGAAGAAGACGACGAT	61.837	20	ACCTTCCTGAACACGGACTG	60.151	20	100	\N
Contig744_LS	(CGC)5	15	AGGTCCGCGATGACTAGGT	59.694	19	CATATCCGCTTGAGCAAGGT	60.235	20	173	\N
Contig791_LS	(TCC)5	15	TCATCAAGACTCAAGCACGC	60.144	20	AGCCATCATCAACGACAGG	59.647	19	248	\N
Contig951_LS	(CTG)6	18	TTCAGACCCTTGACCCAATC	59.903	20	AACATTTCTGGTGCCCACTC	59.973	20	225	\N
Contig999_LS	(GCG)5	15	GGCAGTACAGTGTGGGGTG	60.013	19	AAGGTGATCTTCCCCGACTC	60.456	20	278	\N
Contig1061_LS	(GCG)5	15	GCGATCAGCCTGTTGATTCT	60.37	20	CGAAGAGGAAAGTGCTCCAC	59.989	20	193	\N
Contig1082_LS	(ATC)6	18	ATCCTAGCAAGTGCCGAAGA	59.978	20	CAGAGTTGAAGTGCCCTGGT	60.298	20	265	\N
Contig1091_LS	(CGG)5	15	GTTGCCTCTTCTTGGTCTCG	59.989	20	GTCAGGTCCTCACAGGCTTC	59.841	20	124	\N
Contig1227_LS	(GA)6	12	CACGGATCCAGAGAACAGGT	60.112	20	GGTCTCCTCCACCTCCATCT	60.469	20	172	\N
Contig1237_LS	(CA)6	12	TGCCTCCTAAAAGGAAGCCT	60.332	20	GAATGGGAATGCCTGACAAT	59.756	20	122	\N
Contig1274_LS	(ACC)5	15	TAGTGGCTGCTTGATTTCCC	60.214	20	AGGTGGGCGGTGATATGAT	60.173	19	267	\N
Contig1285_LS	(GCC)5	15	TTTTCCCTTGCTGCTGAAGT	59.993	20	CAGAAGCAAGCATGACGGTA	60.011	20	273	\N
Contig1382_LS	(GCC)5	15	CCACTCGTCTCAACAGGGAT	60.112	20	GTGGCAGTGTAGGTGGTCCT	60.033	20	221	\N
Contig1404_LS	(AG)7	14	TTTTGGCGGAAGCGTATAAC	60.095	20	GACGGATAAGCCTTGCTGAG	59.978	20	242	\N
Contig1682_LS	(ACC)5	15	TGCCTTCAAGCTTAGCCTTC	59.73	20	TGGTGATGACTCCAGTCCAA	60.088	20	155	\N
Contig1707_LS	(CGC)5	15	CCAACTTTGCCTTAGAATTTATCC	59.463	24	TGTGTAGATTCCCTCGACCC	59.927	20	210	\N
Contig1737_LS	(CT)6	12	GAGCTCAACCTCACATGCAG	59.577	20	TCATGGCCATTGCATTTACA	60.875	20	171	\N
Contig1930_LS	(GTT)7	21	CCCAACTTGCTTGGGACTAA	60.103	20	GTTGCGAGCTCATCACAAGA	60.144	20	203	\N
Contig1940_LS	(CGG)5	15	TCACTTCAGGCAAGCTCTCA	59.855	20	GGTTCGAGGAAGAGTGCAAG	59.989	20	210	\N
Contig2116_LS	(CT)6	12	TACACTGATGAACGGCCAAA	60.111	20	AACAACGAACAGCTCCATCC	60.119	20	282	\N
Contig2136_LS	(TC)6	12	ATCATGAAGGGGTCAGATGC	59.893	20	GGCACACGGTCAAATAGACA	59.572	20	283	\N
Contig2254_LS	(CCG)5	15	GCACAAGAAACCCTAGCGAC	59.882	20	TGGGACTGAAGCGAACTTCT	59.989	20	276	\N
Contig2254_LS	(GTG)5	15	CCAGGATGAAGTTCGTTGCT	60.255	20	TCTCTTCTTCTTTGCCTCGG	59.688	20	287	\N
Contig2364_LS	(AT)8	16	TCCAGCCCATATTTGGTTGT	60.192	20	GCTTGACATACCGGCTCATT	60.103	20	250	\N
Contig2506_LS	(GC)6	12	AAGTTTGTCCTTGCAGGTCG	60.291	20	GGAGAGACACAGGCCAAGAG	59.986	20	239	\N
Contig2571_LS	(CCTGCC)5	30	GTGCTTATGCCAGTGGAAGC	60.807	20	GCAGAAGCTTGAACACTCCC	59.997	20	178	\N
Contig2637_LS	(CA)6	12	AAGACTGTCACCTACTCTTCTTCTG	57.507	25	ACTTTGGTTGGTGGTGCTTC	60.012	20	298	\N
Contig2678_LS	(TTG)6	18	TAAAATTTTCGGCAAGGTGC	60.075	20	GCAATCCCATGCAAACTTCT	60.081	20	171	\N
Contig2864_LS	(AGC)5	15	CTGGCGTTGCTAGACGTG	59.137	18	AACGCCTTGCTTGCAGTATT	59.911	20	209	\N
Contig2902_LS	(CGC)5	15	CAGGAGAGCGACAAGAGGAC	60.135	20	AATGTGCATGACGCGAGTAG	59.895	20	285	\N
Contig2918_LS	(CGG)6	18	GTTTTGATTCCAGCAACGC	59.266	19	ATAACAACTCTTCCGGGGCT	59.962	20	182	\N
Contig2947_LS	(GCA)5	15	AGAAGAGCTGAGCGAGCATC	60.004	20	CAAGGTCATCTGGTTTACTTTGTTT	59.865	25	112	\N
Contig2996_LS	(CTC)5	15	CTCCCTCTTCATCTTCGTCG	59.943	20	TCCGCGATTCAGTCCTCTAT	59.797	20	196	\N
Contig3172_LS	(TGC)5	15	ACCAGCTACTGCATCCTGCT	60.043	20	AAGAACTCCATTAACCCCGC	60.32	20	208	\N
Contig3326_LS	(AGC)5	15	ATGCTTGGTATAGCCCCCTT	59.82	20	GCAGTAGCTCTGGTTGAGGG	60.012	20	100	\N
Contig3338_LS	(AG)6	12	AAGTGGATCACCCAGTCAGC	60.12	20	TCTGTAGTCAATGGACGCCTT	59.749	21	299	\N
Contig3405_LS	(GGT)5	15	ACGCTGATGTCGTTTGAGTG	59.905	20	CACTAGCTCGAACAGGGAGG	60.005	20	227	\N
Contig3659_LS	(CGA)5	15	GCTCTCAAGATTCGTCTCCG	60.096	20	ATCGCTCCAGCGGTATTATG	60.081	20	171	\N
Contig3671_LS	(GCC)6	18	AGTGCAGCCATCTCCACTTT	59.874	20	GGGGGAGTACCTGCTGGG	62.829	18	246	\N
Contig3690_LS	(AGC)5	15	TTCTATTCAAGTGGACCCCG	59.926	20	CTCTTCAATCGGCTTTCTGG	59.948	20	265	\N
Contig3795_LS	(GAC)5	15	ACGATGATGACGACGACGAT	61.535	20	TGCTGGGTGACATCTGGTAA	60.112	20	160	\N
Contig3949_LS	(CGC)5	15	TCTCTCTCCTCCAGCTCGTC	59.817	20	TGATTCCAAGCCTCCCATAG	60.029	20	286	\N
Contig4188_LS	(ACA)10	30	GGTGGTAGCAAGAGGCAAGA	60.397	20	CTTTGGCTCATGTGGTTTCA	59.691	20	141	\N
Contig4209_LS	(TC)6	12	TAAAACAAAACACGCGTTGC	59.787	20	CATTCCGTAGCAGAAGGCTC	59.978	20	237	\N
Contig4338_LS	(GCG)5	15	CAACGAGCTCTGCGATCTG	60.868	19	ATCTGCAGTGAGGAGCGG	60.096	18	287	\N
Contig4421_LS	(CTT)5	15	TTTGGCCTGGTTGTTCTTTC	60.088	20	GGGGAATGCAGACAAAGAGA	60.195	20	300	\N
Contig4575_LS	(CGC)5	15	GTTCTGGTGTGCTCAACCCT	60.159	20	GAGGTGCGCATTGGAGTAGT	60.285	20	259	\N
Contig4783_LS	(GCA)5	15	ACAGCAGCAAGCTTTCCAAT	60.022	20	GTTGTTGATGCTGCTGGAGA	59.992	20	260	\N
Contig4923_LS	(CTG)5	15	AAAAGTGTCAGGTTGGTGCC	60.012	20	AGGCAGAGAAGGACCAGTCA	59.986	20	276	\N
Contig5080_LS	(TA)7	14	CTACAGTGCCGTGTTGGAGA	59.897	20	GACATATGGGGTTCTGCCAT	59.635	20	189	\N
Contig5122_LS	(GGT)5	15	TCGAGAAGTCCAAGCTCGAT	60.096	20	TACCATTCTTGCAGCACAGC	60.019	20	259	\N
Contig5124_LS	(TA)6	12	TGTCCATCAAAACATACAAAACG	59.787	23	CTGAGGCTTCCTGAGTCCTG	60.127	20	208	\N
Contig5185_LS	(GCA)5	15	CAGCTTCCCTCAGTCACCTC	59.986	20	CCATTTCCTGGTCCCTTGTA	59.784	20	245	\N
Contig5274_LS	(CCT)5	15	CTCCTGAACTTCCATCTCGC	59.95	20	GTAGCCCTTCGTCGCTCTCT	61.058	20	244	\N
Contig5274_LS	(GA)10	20	CCTCCTTATCCAAAGCCTCC	60.032	20	GTAGCCCTTCGTCGCTCTCT	61.058	20	197	\N
Contig5389_LS	(CAC)5	15	TTGCCGTTGTTGACTTTTTG	59.746	20	CAATTGTTGCAGGACACACC	60.008	20	268	\N
Contig5451_LS	(CAC)7	21	TCTCCGCGTCTACTCTCCAT	59.973	20	GTACCGCGGCTGGTAGTG	60.287	18	217	\N
Contig5770_LS	(CTC)5	15	TGACTCAGACAACTCGGTGG	59.864	20	TTCGCCTGCTGAAGTTCTTT	60.132	20	264	\N
Contig5809_LS	(CTG)6	18	GATCTTCAGCTCCAAGTCCG	59.95	20	GTTCCCTGCTCTGTCTCTCG	60.135	20	212	\N
Contig5834_LS	(GCC)5	15	CCCTTCCTGTTCTCCCTCTT	59.671	20	TTCTTGTCAGCGGTCCTCTT	59.989	20	216	\N
Contig5834_LS	(AGC)5	15	AAGAGGACCGCTGACAAGAA	59.989	20	TCTTGATTTCCATGCCTTCC	60.014	20	248	\N
Contig5839_LS	(GGA)5	15	CTTGCGCAGTGTGTCTTCAT	60.056	20	TTGAATGTCCATGGTCCAGA	59.893	20	260	\N
Contig5981_LS	(GGA)5	15	GCTCCGTGGATAATCCTCAA	60.036	20	TCCAAAAAGGACGGAGTCAC	60.088	20	292	\N
Contig6052_LS	(CTC)5	15	CCAGAACAAAAACAGGGCAC	60.529	20	AAGATTGGTTGGTGTAGCGG	59.993	20	155	\N
Contig6106_LS	(TC)9	18	ACCTACTCATGCCCTCCCTT	59.957	20	GAACGAAATCTCGCCAACAT	60.081	20	224	\N
Contig6120_LS	(ATG)5	15	CAGAGTTGTGCGTGAAAGGA	60.025	20	TCCTCCTCCTCTGCACTTGT	59.986	20	159	\N
Contig6178_LS	(GAG)6	18	CCGACCTAAAACCCTCACCT	60.353	20	CCTACTTTCCCCCTCCAATC	59.761	20	290	\N
Contig6205_LS	(CCCT)5	20	GCGACAGGGAAGTAGAGCAC	60.02	20	TTCAGGTGCTGATTTTCATCC	60.066	21	202	\N
Contig6305_LS	(AG)6	12	CGCAATTCAAAATCTCACGA	59.809	20	CTTCAGTGCCCACAAGTCAA	59.873	20	180	\N
Contig6340_LS	(GCA)5	15	CTTGCGGTGCATAGCATAGA	59.999	20	CGTCCTCTCCGTAGGATCTG	59.82	20	281	\N
Contig6358_LS	(GCC)10	30	CGCCACCTAATCCAAGAGAC	59.694	20	AGTAACCAACAGCCACAGCC	60.179	20	210	\N
Contig6458_LS	(GCC)5	15	CTATCGCCAGATGATGCCAC	61.583	20	ATAATGTCGTCGAGGCCAAC	59.962	20	164	\N
Contig6596_LS	(ACG)5	15	TATGATGCGTTCCTGGATGA	60.033	20	ACATGGCCAACGAGAAAAAG	60.11	20	182	\N
Contig6650_LS	(CGG)5	15	CACCCTCTCGTCACCAAAAT	59.966	20	TTACAAAGCCAAACCCCTTG	59.968	20	283	\N
Contig6669_LS	(AG)8	16	GAAAGCAGAGTCGGAACAGC	60.142	20	TACTGGGTGGTTAAGGGTGC	59.853	20	190	\N
Contig6690_LS	(CTT)5	15	AGCCTTGTGTTTGGCTGTCT	59.914	20	GTGCCAATGTCGATGATGAG	60.08	20	211	\N
Contig6695_LS	(TG)6	12	TTGTGATGCTTCTCGACTGC	60.144	20	AGAAGAAAAGGGGGAACGAA	60.046	20	179	\N
Contig6730_LS	(GGC)5	15	ACCGTCACCACTCGTCATC	59.519	19	ACCTAGCACAGTGCGAAACC	60.321	20	278	\N
Contig6734_LS	(GGC)5	15	TTGGCACAATCGTTGTTGTT	60.011	20	CTCAAGGCAGAGGTTGAAGG	59.982	20	213	\N
Contig6795_LS	(GGA)5	15	GCCAAATTCGTTCTCTGCTC	59.962	20	GGCACTAGAGATCCCCACAA	60.073	20	219	\N
Contig6813_LS	(CG)6	12	GCATGCCTTATCCTGTTCGT	60.103	20	TGAAAGCAACAGACGCAATC	59.995	20	276	\N
Contig6863_LS	(CGA)5	15	ATTCATTTGTCCTTGCTGCC	60.081	20	GCGGTTTTCTTTCATTTATCC	57.758	21	180	\N
Contig7177_LS	(GA)6	12	ATGGAGGTCGTGGCTGATAC	59.957	20	CACACGCACACTCCTCTCAT	59.897	20	272	\N
Contig7541_LS	(GTG)5	15	GGCAGAGGAGAATGCAAGAG	60.096	20	CACCTTCTCAGCTATTCCGC	59.978	20	255	\N
Contig7554_LS	(TGC)5	15	TCATTGATGCCTCATCCAAA	60.009	20	ATGCTATTGCAAAGGGCTGT	59.736	20	241	\N
Contig7566_LS	(AGC)5	15	CCAGACTAGGAGAACGTCCG	59.861	20	TTCTCCTTGATCCTGCTGCT	60.096	20	288	\N
Contig8009_LS	(ACG)7	21	CCCTATCGACGACTCCTGC	60.774	19	CTGGTGGCAGAGGAGAGAAC	59.986	20	215	\N
Contig8009_LS	(GGC)5	15	CTACTACGACGACAGCGACG	59.682	20	GTCCTCCTCCTCCTGCTTCT	59.952	20	151	\N
Contig8075_LS	(TGC)5	15	TGGGACTAGCTGGCTTCACT	60.012	20	AAACCGGCATGCATCAAC	60.49	18	239	\N
Contig8156_LS	(TA)6	12	GAGGCACACACTGGTCAAGA	59.872	20	ACTAGTCGTGTGTCGGGGTT	59.499	20	141	\N
Contig8168_LS	(AT)8	16	CCTTAGATACCTCTCAGGTACCCC	60.578	24	TTCACAATTTTGGTCAGCCA	60.088	20	193	\N
Contig8294_LS	(GCC)7	21	CACTGGCCCTCCAGAGATTA	60.21	20	TCTATCCATCCGAGTCGGTC	60.034	20	273	\N
Contig8455_LS	(AG)10	20	CAGGAGATCTACAGGTCCGC	59.827	20	CAATATTCCCGTGCCATTTC	60.153	20	173	\N
Contig8468_LS	(GA)7	14	ACCCTACCAGATCCGGACA	60.333	19	GTCCAGACATACAAGCGGGT	59.997	20	187	\N
Contig8640_LS	(ACA)6	18	CCCCCTTTGAAATGCAGATA	59.894	20	ATCGTCCTTCGTTTTCCCTC	60.443	20	163	\N
Contig8672_LS	(GCT)5	15	CTACACCCACAGAGGCAACA	59.745	20	GAGCCAGTGTGGTGTCAATG	60.162	20	149	\N
Contig8775_LS	(CAG)5	15	GACAACCCCTCTCCATCAGA	60.048	20	CGAAAACAAGAGAAGACGGC	59.993	20	173	\N
Contig8822_LS	(CGG)5	15	ATCGAGCTCCTCGCAGTTAG	59.74	20	GAGAAGACGGGGGAAAAGAG	60.183	20	136	\N
Contig8978_LS	(GCT)5	15	AAAAAGCCTCAAGCCTCTCC	59.962	20	CCTGCTTTCCATTCTGGTTC	59.67	20	274	\N
Contig9024_LS	(TTA)7	21	TCTGTGTTCACGGGTGATGT	60.005	20	TCAAAAACTCGGATCTCCATC	59.115	21	110	\N
Contig9225_LS	(CCA)5	15	CCAAAGAGAAGGAACCCTCC	60.045	20	CCCAAAGCGTTCAGAAGAAG	59.986	20	184	\N
Contig9406_LS	(AAG)6	18	TTCCCCTAGCCATTATGCAC	59.923	20	CGTCTGGTTTTTGAATGCCT	60.11	20	201	\N
Contig9491_LS	(AGG)5	15	AAGTAGGGGAAGGAGGGGAC	60.675	20	GGGTCAATAGATCGGCCTTC	60.797	20	285	\N
Contig9669_LS	(ACA)6	18	CAGAAATCAAAAGGGACGGA	60.044	20	CCCAACTTGCTTGGGACTAA	60.103	20	212	\N
Contig9741_LS	(TCT)5	15	CGTGAGTTCATGCTCAAGGA	59.984	20	AGTCATCCTTGTTGGGATCG	59.927	20	271	\N
Contig9748_LS	(GGC)5	15	ATCTCCATTCCCCTCAAACC	60.133	20	TTGATAACCTGACCGCTGTG	59.716	20	193	\N
Contig10076_LS	(TC)7	14	CGAACACGTGATCTCAAGGA	59.831	20	ACGTGTCAGGTCTCCAATCC	59.969	20	283	\N
Contig10136_LS	(CT)6	12	CGCCTCCACTCATCTCTCTC	60.096	20	ATCTCCTATGCTGCTGCTGG	60.526	20	235	\N
Contig10192_LS	(GTT)5	15	CCCAACTTGCTTGGGACTAA	60.103	20	CACCAATATTCCTGTTGCCC	60.192	20	128	\N
Contig10307_LS	(GGC)5	15	GAAACAGAAAGCGCCTCAAC	60	20	AGTTCATGTTTTGCGTGTGG	59.615	20	192	\N
Contig10455_LS	(TC)6	12	CCTTTCTTCGCTTCTTCCCT	59.955	20	GAGTCGCCGATGAGGAGTAG	59.973	20	197	\N
Contig10526_LS	(CGC)5	15	GTGTGCTACACCAAGGGGC	61.544	19	GACGGCGATATCAATGGTCT	59.923	20	252	\N
Contig10592_LS	(AG)6	12	CTTGTCTGCTTCTTGTGCCA	60.175	20	AATTCTTCTCTCTCTTCGGCG	60.103	21	201	\N
Contig10595_LS	(AAC)6	18	CTTCGGTCTGGTGGACAAGT	60.151	20	TCACTATTGGACGGTTGACG	59.566	20	216	\N
Contig10640_LS	(AG)7	14	CTCTTTCTCACCGTTGGCAT	60.255	20	AAGGGGAGATAGCCTCCTCA	60.169	20	198	\N
Contig10673_LS	(GCT)5	15	CACTCCACACCACACCAAAG	60.039	20	TAGGGAGGAGGACAACACCA	60.501	20	210	\N
Contig10699_LS	(GCC)8	24	CACCTCAGATCTGGCCTCC	60.778	19	TCTGGGACCTTGATCAGCTT	59.803	20	146	\N
Contig10914_LS	(CAG)5	15	ACCTGACCGTGACACCAAGT	60.481	20	CGCAAAATCCATGTGAACAG	60.111	20	181	\N
Contig11136_LS	(AT)6	12	GAGAAGATTCTCCACCGCAC	59.81	20	AGCCCGACATTTTCTGCTTA	59.845	20	137	\N
Contig11146_LS	(CA)6	12	TCGATTTTTCTGTTCTGGGC	60.192	20	GGCGAGGTTACGAGGTATCA	60.096	20	299	\N
Contig11294_LS	(AT)6	12	TTGATGTCACTCGCTCTTGG	59.984	20	CCAGTCCTTCCGTGATTGTT	59.966	20	119	\N
Contig11298_LS	(AG)7	14	TCTTGAAGCCTGGGAAGAAA	59.926	20	AGCCTGGGCTCTGATCATTA	59.797	20	149	\N
Contig11415_LS	(TA)8	16	AATTAGGATGTTCGCCCCAT	60.531	20	GCGGTAACCTATGGCAAAAC	59.479	20	204	\N
Contig11437_LS	(AG)9	18	TGATGTCAAGCTTGCAAAGG	59.988	20	TCTACCCGGACGAGAACATT	59.55	20	203	\N
Contig11536_LS	(GTC)5	15	GTTGATTTGGGTATGGTGGC	60.059	20	CCATCTCGTAAGCGGAGAAA	60.344	20	199	\N
Contig11557_LS	(GCT)5	15	TGGTGGTGGTTAGGTTCACA	59.848	20	TCAAACCCACTCCTTCGATT	59.526	20	272	\N
Contig11560_LS	(TCC)5	15	ATGCAGCAATCGTGTAGGTG	59.746	20	TGAGTGAGTGAGAGGGAGCC	60.55	20	280	\N
Contig11691_LS	(GCG)5	15	CAAGACGCCAATCCTGGTAT	59.955	20	GTCCCACTCCCACAGAGAGA	60.243	20	249	\N
Contig12013_LS	(GTT)6	18	CCCAACTTGCTTGGGACTAA	60.103	20	AAGCCATTTGACATGCGAGT	60.667	20	246	\N
Contig12060_LS	(CCG)5	15	GCTAGCCAGCTACCTATCCG	59.114	20	GCAGCACCCTTCTTAGCATC	59.985	20	285	\N
Contig12243_LS	(GCC)7	21	CCAAACTTTTCGTTGCAGGT	60.147	20	ATCCACCTCGACCACTGAAC	59.969	20	132	\N
Contig12287_LS	(GTT)6	18	TCTAGCCTACCCCAACTTGC	59.336	20	TCCAAGTCATCTCTTCGGCT	59.95	20	237	\N
Contig12480_LS	(GAG)5	15	TCTGTTCGCGTTAGGTTTCC	60.249	20	TAGTGGTCGACGATGCTGAG	60.008	20	130	\N
Contig12647_LS	(GT)6	12	CCAGGCTTTTGCGATATGTT	60.096	20	CAAATTTAACTGCGCAAGCA	60.017	20	125	\N
Contig12747_LS	(AAG)5	15	AAACCACCCACTTCATCGAC	59.827	20	GCTCGGGACATCATTTCTTG	60.603	20	165	\N
Contig12944_LS	(CTC)6	18	GAGGGTATCAAGGATGCGAA	60.036	20	GGAGGAGGACGAGGAAGAAG	60.328	20	284	\N
Contig12991_LS	(GA)9	18	GAAAATCGCAATACATCCGC	60.432	20	GATAATCTGCGCGAACACCT	60.243	20	155	\N
Contig13089_LS	(GCG)5	15	CAAGACGCCAATCCTGGTAT	59.955	20	GCAGATGAGTTCGTCGTTCA	59.992	20	213	\N
Contig13275_LS	(GA)6	12	AAGTAGATCGGACTCCGCAA	59.836	20	CCCAATTTTTCTTCCCCTC	58.413	19	174	\N
Contig13332_LS	(CGG)5	15	CCATCCTTGCTGGAACAGAT	60.073	20	ATGTTGCAAGGCATGAGGT	59.105	19	228	\N
Contig13465_LS	(CT)7	14	CTGACACCTTAGCCCTCTCG	60.005	20	ACTTGCCCTGCCTAGACTCA	60.012	20	161	\N
Contig13546_LS	(GGC)5	15	GAAACAGAAAGCGCCTCAAC	60	20	CTCAGTCATGGCCTCACGTA	59.855	20	294	\N
Contig13655_LS	(AG)6	12	CAAAGCCACACATGGAAATG	59.964	20	GTAACCTGTCACGCCTCCAT	59.997	20	274	\N
Contig13774_LS	(AAT)5	15	TCCGGGCTAGATACGAGGTA	59.685	20	AAATCACGCAGAACCCAAAC	59.978	20	203	\N
Contig13779_LS	(TTC)5	15	AATTCAACCTCCCAATCACG	59.79	20	AACTGCTGACTGCTTTCCGT	60.058	20	204	\N
Contig13861_LS	(AAC)7	21	AGTCGAACACCGCTTTGTCT	59.914	20	GCCTACCTCAACTTGCTTGG	59.875	20	228	\N
Contig13940_LS	(GA)7	14	ATCCGCTGTCTTTTGCATTG	61.168	20	GTGTCTCTCCCTCCTCCTCC	60.198	20	221	\N
Contig13941_LS	(ACA)6	18	AATACGGCAACCTTGTCCTG	59.993	20	CCCAACTTGCTTGGGACTAA	60.103	20	198	\N
Contig13988_LS	(ACA)6	18	CAAGTGCCTAGCATGACGAA	60.011	20	CCCAACTTGCTTGGGACTAA	60.103	20	218	\N
Contig14024_LS	(CCG)6	18	CACGGGCTGTAACTCTCTCC	59.867	20	AAGGAGGAGAAGAAGAGGCG	60.088	20	235	\N
Contig14080_LS	(GGC)5	15	CACTCCCTTGCCAGGATCT	60.207	19	CTATCCATCCACTCCACGCT	60.096	20	297	\N
Contig14144_LS	(AAC)5	15	CAGATCTTGGCCACTCCATT	60.073	20	CCCCAACTTGCTTGGATAAA	59.931	20	137	\N
Contig14399_LS	(CT)6	12	GGCAATTCTCTGCTCCTCTG	60.096	20	GGGAATCATTTGAGGCAGAA	60.014	20	245	\N
Contig14445_LS	(GCG)5	15	GATGTGCGGGTAGTTGTTGA	59.572	20	GTACGGGGACGTTGGAGC	61.501	18	126	\N
Contig14517_LS	(GCC)5	15	TTCATCACGACGGTGAACTC	59.682	20	GAGAAATGCTGGAGGAGGG	59.746	19	131	\N
Contig14559_LS	(GAG)5	15	GTCGCACATGTCCACGTACT	59.628	20	AGGTACCCGATCCTCCTCAT	59.778	20	141	\N
Contig14647_LS	(CCT)5	15	CTCCCAGCTGACCTGACC	59.309	18	GTCAGTCGGCAGCCTTACA	60	19	206	\N
Contig14721_LS	(GA)7	14	AAATGAGCAGCAGCAATGTG	60.019	20	CGTTAACAGAAGCAGCACCA	60.05	20	254	\N
Contig14881_LS	(TTC)5	15	TCTTCGTCTCCACAGAACCC	60.238	20	GCGGGATGTAGAGACACCAT	59.957	20	108	\N
Contig14909_LS	(CGG)6	18	ATTCACGCTAATCCACTGCC	60.103	20	CCGAAAGGAGAAGTGCAGTC	59.989	20	254	\N
Contig15032_LS	(CT)6	12	CTGGCGTTAGTGGAGGAGAG	60.005	20	GTTGAGCTTGGGAGAAGCAT	59.434	20	217	\N
Contig15048_LS	(AG)9	18	AGAAGATTGCTCTTGCTCAGG	58.828	21	TCCGGACTCGACTAACAACC	60.111	20	170	\N
Contig15406_LS	(AC)6	12	TCGTCATGGCTGTTTGGTAG	59.716	20	TCATCAGTTGCCTTCTGTGC	59.992	20	299	\N
Contig15597_LS	(ACT)5	15	AAAAGACGCGAGGTGATGAT	59.7	20	GATCTCGAGGCATAAGCGTT	59.439	20	231	\N
Contig15609_LS	(CT)6	12	CCCTGTACGATTCCATCACC	60.195	20	GCGGCAATAGAACAGTGGTT	60.14	20	186	\N
Contig15611_LS	(GCA)5	15	AAGAAGCATAAGAAGGGCCA	58.928	20	CTCGAAATCATTCGCTGTGA	59.948	20	153	\N
Contig15828_LS	(GA)6	12	TAAAATGGAACGGCTGTCCT	59.569	20	CCAGGTGATACATGGCACAG	59.984	20	128	\N
Contig15844_LS	(TCC)5	15	AGAAGGGAGACACCAGGGAC	60.504	20	GCTCCAACGTCGAGTGTTTC	60.844	20	150	\N
Contig15875_LS	(CGT)5	15	ACTGATGGGACTGGAACGAG	60.112	20	ATGAATTGACGCTGGAGGAC	60.081	20	146	\N
Contig16006_LS	(GCT)6	18	TTTCTTCGTGTGATTGCTGC	59.995	20	GGAAGGAGGGAGGCTATGTC	60.037	20	153	\N
Contig16076_LS	(AG)7	14	GGTGGAGCTGCAAGAAAAA	58.987	19	GAATTCAGCGTCTTTGCTCC	59.962	20	281	\N
Contig16274_LS	(TTG)5	15	TTCGTTTCCCCCTTCTTTTT	59.918	20	TTTTGGTTGCATATGGCTTG	59.562	20	254	\N
Contig16291_LS	(CCG)5	15	TCACCTACCCAGAACAACCC	59.82	20	CGTCCTGGTAGCTTGGCTT	60.403	19	284	\N
Contig16342_LS	(GCA)5	15	GGTTGATCCTCTCGTGTGGT	59.969	20	TCCTAAGCTCTGTTCGCTCC	59.717	20	154	\N
Contig16400_LS	(GA)6	12	GCTGGGAGGAGTTTTAGCCT	59.848	20	TTCAAGGTGGTAAGGCAAGG	60.103	20	291	\N
Contig16489_LS	(GA)6	12	ACGTTCTGTTGAGGAATGGG	59.966	20	GGCACTCTGGCTTCCTACTC	59.043	20	291	\N
Contig16493_LS	(GGC)5	15	GCAAGGAATTCAGGCATCAT	60.043	20	TACAGCAGATCACCAGTGCC	59.862	20	268	\N
Contig16553_LS	(TA)7	14	ATGCTCCCAGTTCGTAGGTG	60.134	20	TCAACACGGCCCTAGGTAAA	60.493	20	247	\N
Contig16563_LS	(GTT)5	15	GCCCTTTGTTTTCTCCCTTC	60.053	20	GAGCTGGTTAGTGCCCTCTG	60.012	20	230	\N
Contig16675_LS	(AT)7	14	CGGTCCAATACATCAGACAACA	60.807	22	ACAGAACCAGCGATTCCAAG	60.255	20	299	\N
Contig16681_LS	(AAG)6	18	ATACCAGAATGCTGTTGGGG	59.813	20	CAGGATGTGGGTTCGTTCTT	59.966	20	233	\N
Contig16690_LS	(CTT)5	15	ATCAACCACAGGCTCCTCAG	60.261	20	CAGGAGTTGGAGACTGAGCC	59.986	20	114	\N
Contig16800_LS	(ACA)6	18	GACACCACAAAGAGATGGCA	59.682	20	CCCAACTTGCTTGGGACTAA	60.103	20	101	\N
Contig16957_LS	(AG)6	12	ATCGTGCCCTCATATTCGTC	59.923	20	TTCCAGGACTGACGCACTAC	58.882	20	122	\N
Contig16987_LS	(GAC)5	15	GCCTACAGGCTCAAAAACCC	60.987	20	CCCCTTTCCCTGTCTCTTTC	60.045	20	193	\N
Contig17092_LS	(TA)7	14	GGATTTGGAGTACCAAAACGG	60.579	21	TTCTAAACCACGCTGCACTG	60.05	20	107	\N
Contig17126_LS	(GCT)5	15	ATGCCTGAGAAATTGGCATC	60.043	20	CGTGCTGCCAGTCCTATACA	59.888	20	181	\N
Contig17279_LS	(AGG)5	15	ACGTCAGAGCAACTCCTGGT	59.907	20	TTCTTGGATTTTTGCTTCCG	60.181	20	132	\N
Contig17319_LS	(TCA)5	15	GTTCGTCTTCGCACATTCCT	60.263	20	TACCAGAAGCAGGAGAGGGA	59.943	20	242	\N
Contig17503_LS	(CAC)5	15	TCAGTAGCGGTAGCGTTTCA	59.632	20	CAGGGAGCCAAGAACATGAC	60.656	20	271	\N
Contig17510_LS	(GC)6	12	ATATGGAACGCCCATAACCA	60.038	20	GGAGGTGCTGGAGATCAGG	60.778	19	131	\N
Contig17525_LS	(GCT)5	15	GACCCGTTGCCATCCTAAC	60.333	19	GTACGAGGAGACCCGGTACA	59.989	20	107	\N
Contig17802_LS	(CCG)5	15	CACCAAACCGCCCAAGTT	61.898	18	TCGAGTAGCTCCACTGGGAC	60.408	20	286	\N
Contig17946_LS	(GTT)5	15	TTTTCCCCCTTCTTTTTCGT	59.918	20	CGCCTTTTAGTCCAAGCAAG	60.011	20	159	\N
Contig18009_LS	(CGC)5	15	AGCTGGCGACTTGAGTTTTC	59.621	20	CCCCTCCTGGTATGTACGAA	59.807	20	207	\N
Contig18118_LS	(AG)9	18	TGTGGTCAGCGTTGAGGTAG	59.897	20	AGGTCGGGGATGATCTCTCT	60.035	20	136	\N
Contig18287_LS	(ATG)5	15	GCAGTACCAGGGGAGCTATG	59.717	20	ATAAGGCAAGTGCACCCATC	59.962	20	197	\N
Contig18310_LS	(TTG)6	18	CCCAACTTGCTTGGGACTAA	60.103	20	GGGATCGCTAACGGTTGTAA	59.96	20	291	\N
Contig18362_LS	(CCT)5	15	GCCCTCTACATTGCAGGAAC	59.7	20	TAGGGTTCGGTCTTCGGG	60.993	18	300	\N
Contig18437_LS	(GCG)5	15	CTGTCGTGGTCTCCTAAGGC	59.867	20	ACTGTGTGCTCACACGTCCC	62.288	20	256	\N
Contig18483_LS	(GCC)6	18	GAAACGCGACAGCGAGAG	60.863	18	CGCCAAGTACTCCACGATCT	60.277	20	253	\N
Contig18512_LS	(CG)6	12	GGCTGGAACGGATTAGTGAA	60.074	20	GATCTTCTCGTCCAGGGTGA	60.199	20	181	\N
Contig18592_LS	(TTG)6	18	CCCAACTTGCTTGGGACTAA	60.103	20	CACGAATACGGTTGTGTGCT	59.64	20	218	\N
Contig18624_LS	(GCG)5	15	CCTAGCCAAGCCAGAAACAG	60.008	20	TGTTCTGATCTGAGAGGGGC	60.349	20	199	\N
Contig18811_LS	(GGC)5	15	GGCTTCCTCCTCACTCGTC	59.936	19	CCCTTCTCTCCCCTGATTTC	60.008	20	186	\N
Contig18823_LS	(GC)6	12	ACCCCACCACGTATTAGCAG	59.875	20	CAATGCGAGAGTGGTGTCC	60.263	19	200	\N
Contig18991_LS	(CT)6	12	GTTGACAGAAGCAGCACCAA	60.032	20	AGCAGCAGCAATGTGAGAGA	59.887	20	244	\N
Contig19079_LS	(ACA)6	18	TTGCTCAAGCTGTGGTGAAC	60.032	20	CCAACTTGCTTGGGCTAAAA	60.236	20	205	\N
Contig19168_LS	(GCT)5	15	TGTGCAACTGTCGCTTCTTT	59.64	20	CAGGGCAGATGATAGTGCAG	59.42	20	262	\N
Contig19181_LS	(GAT)6	18	TAACACGTACCGGTGGTGAC	59.339	20	TGGTAACGGCCAAGAGATTC	60.074	20	283	\N
Contig19247_LS	(GCT)6	18	TCCACCACAAGCTCAAACTG	59.873	20	ATCAAGGGTACCAGCACCAG	59.989	20	165	\N
Contig19291_LS	(CCG)5	15	CGCTCGGTTTTCTATCCATC	59.668	20	CCTCATACTTGTTCTGGGGC	59.55	20	294	\N
Contig19302_LS	(CGG)5	15	CGCTCTTTTCAGAGCAGCTT	60.037	20	AGACGTCTCTGTCGCGCT	59.879	18	244	\N
Contig19307_LS	(GC)6	12	CGTCCTCTCATCCCTCCTC	59.733	19	CGAAACGTAGCAGACAACGA	60.05	20	125	\N
Contig19351_LS	(CGG)5	15	TCACCCTCGGTACCAAGAAC	59.966	20	GGACAGGACCAAACCTTCAA	59.943	20	222	\N
Contig19578_LS	(GCC)5	15	CGGCTATCGTCTCTCGTCTC	60.119	20	AGCACCTTCTCCACCTTCAA	59.844	20	282	\N
Contig19679_LS	(GCC)6	18	GATTGCAGAGACCCAACCAC	60.52	20	GGAATCTTGCATTTGGCATT	59.907	20	262	\N
Contig19756_LS	(CAA)5	15	AGGAGTCAATGCGACCATTC	60.081	20	AGATATGCCAAGTGCTCGCT	60.007	20	126	\N
Contig19875_LS	(CGA)5	15	TACCGAGGAAGATGTCAGGC	60.218	20	TAAGAAGCAACCGAGCAGGT	60.015	20	105	\N
Contig19932_LS	(AG)8	16	AAGCTCAACAGCAGTCACCA	59.622	20	GAAGAATGAAGGCAACGAGC	59.962	20	261	\N
Contig19967_LS	(CAG)5	15	ACATGACTATGTACCCCGGC	59.7	20	AGTCCTGGACCAAGGTAGGG	60.363	20	251	\N
Contig19975_LS	(GCC)5	15	CGAGTGAACCCATCGGTAGT	59.989	20	CTGGCTGGTGGCTGAATTAT	60.096	20	251	\N
Contig20063_LS	(CG)6	12	GCTCATAGCGTCCGAGAACT	59.603	20	AGTACGGCTGCACGTTGAC	59.92	19	210	\N
Contig20118_LS	(AG)9	18	CAAAGGCGGTTAGAGGAGAA	59.448	20	CTCCTCCCTCCTATCGTTCC	60.03	20	113	\N
Contig20178_LS	(GGC)8	24	TCCAGGTAAGAGTCATCCGC	60.218	20	ACTCCCACCTTCACCTTCCT	59.968	20	196	\N
Contig20217_LS	(GCG)6	18	AGAGGTTCCGCAAGCTGTTA	60.015	20	GCCAAACTGAATCCCAGGTA	59.933	20	204	\N
Contig20304_LS	(CAG)5	15	CAAACCCTAATAGTCGGGGC	60.683	20	CTTGAATCAAACCCAGGAGG	59.521	20	245	\N
Contig20392_LS	(CA)7	14	TTGTCAGCTCAAACAGGTGC	60.032	20	TCTCCGTTATCACCCGACTC	60.073	20	289	\N
Contig20553_LS	(TA)8	16	CAGGATCCAGATTGTTTCCC	59.336	20	CTCTCCCTCTCTCTGCGCTA	59.989	20	277	\N
Contig20659_LS	(TC)8	16	GAAAGTCAACTCGCCCGC	61.91	18	AGGTAGCTGCTGAGCGTGAG	60.896	20	155	\N
Contig20659_LS	(CGG)5	15	TCTCTCTCTCTCTCTCGCCG	60.112	20	GACAGGTGGAGGAAGTCCC	59.472	19	242	\N
Contig20690_LS	(GCA)6	18	CCCTGGGGAAAAAGGTTTAG	59.803	20	GTGGCTCAAACTCCAGCTTC	59.997	20	146	\N
Contig20818_LS	(GTT)5	15	ATCGCCCTTTGTTTTCCTCT	60.074	20	GATGTTCTCCAGCCAACGAT	60.081	20	149	\N
Contig20835_LS	(GA)8	16	CACGTCTTTGAGAGTTGCCA	60.025	20	AACCGAACCAACTTACACGG	59.891	20	279	\N
Contig20993_LS	(AG)8	16	TGTAAAAGGAGGGGGAAACC	60.159	20	CCAGTTTTTCGACGTTGGAT	59.971	20	138	\N
Contig21018_LS	(AAT)5	15	ACCCAAGACATGCTTATCGG	59.955	20	CTCTTGATCCAATGAGGCGT	60.218	20	258	\N
Contig21033_LS	(CTG)5	15	TAATCTCTTGGGCGTGAACC	60.074	20	CTACTCCTCCGATCCTGCC	59.77	19	220	\N
Contig21043_LS	(GGC)6	18	AAGCTGCCGGAGAACTACC	59.444	19	CGTAGATCTCCTTCTTCCCG	58.884	20	100	\N
Contig21307_LS	(CT)6	12	GAGCATGTCACGCCAGTCTA	60.016	20	GGTAACACCAACCCCCACT	59.54	19	169	\N
Contig21308_LS	(CTG)8	24	CTTCAGTTGCAAGAACAGCG	59.781	20	CACGGACAACAGTATCACGG	60.025	20	267	\N
Contig21371_LS	(GGC)8	24	CTTTCCCCTTCCTGCTCAC	59.788	19	ACTCCAATGAGGCACCAATC	59.934	20	160	\N
Contig21743_LS	(TA)8	16	TCTAGCTTCTTCCCTTCCCC	59.783	20	TCGTCTTCTCTCTCCCTCCA	60.064	20	132	\N
Contig21942_LS	(TC)8	16	AATTCTCGGAATCATTTGCC	58.977	20	AGCATACGTCTGGTCGCCT	60.839	19	121	\N
Contig22062_LS	(GCG)5	15	CAAACCCTAATAATCGGGGC	60.508	20	GCTGCATGAGCAGCACCT	61.352	18	120	\N
Contig22091_LS	(AG)7	14	TTCTTCCCAAACCATCCATC	59.727	20	GTGTATGTCGCCATGTTTGC	60.003	20	168	\N
Contig22092_LS	(AG)12	24	CCCTGTTCACCCTCATCCTA	59.92	20	CTCCATCCCCACCATCCT	60.704	18	251	\N
Contig22276_LS	(AC)6	12	GTTAAGCTGCACTCGCCTTC	60.162	20	GGTTCGGTTCGTTCATTCAT	59.797	20	212	\N
Contig22454_LS	(GCC)5	15	GCCCTCCTCTTACCTCCACT	59.699	20	GAACCAAAATTCCAAATCGG	59.25	20	187	\N
Contig22506_LS	(TCTA)5	20	CATCGGTAACGTTAATCACCTG	59.402	22	GCTTGAGTTTTTGGGCTGAG	59.993	20	260	\N
Contig22606_LS	(GATC)5	20	ATTGAGCAACTCGATCCACC	60.081	20	GTCTTTCTCTCGATCGCCTC	59.119	20	116	\N
Contig22707_LS	(ACA)7	21	GTCGAATCGGACCTTCCAGT	61.429	20	CCAACTTGCTTGGGCTTAAA	60.236	20	191	\N
Contig22708_LS	(AAC)8	24	TCAAACCCCATTAGATTGGC	59.762	20	CCCAACTTGCTTGGGACTAA	60.103	20	169	\N
Contig22749_LS	(CCA)6	18	CATTCCGTCATGTTGCTCAC	60.12	20	AACCATCAGAAAACCGCAAC	59.978	20	221	\N
Contig22779_LS	(CGG)6	18	ATTCTCGTCGTCCTCCACAG	60.261	20	AGTTCCAACTTCCGGCTTCT	60.247	20	182	\N
Contig22937_LS	(GA)7	14	GGAGGTCACCTTGGAGATCA	60.048	20	CAGGGTGGCTCGTTCTTATC	59.694	20	270	\N
Contig23035_LS	(GA)7	14	CTCCCCCTTGTTTAGCTTCC	60.068	20	CGTAGCCGTAACCGTAGCTC	59.926	20	156	\N
Contig23183_LS	(CCG)5	15	GAGTAGATGGGTTCGTGGGA	59.927	20	CAATCTATGGCGTCTCAGCA	59.972	20	180	\N
Contig23191_LS	(CTG)5	15	CATCCCCAGAGGAACAAGAG	59.649	20	TCCTCATCATGCACGGTAAA	60.073	20	280	\N
Contig23436_LS	(TGG)5	15	CCACCACTGTAGCCAGGATT	59.989	20	ACTGCAGCATGGTCAGGG	60.871	18	292	\N
Contig23462_LS	(CA)6	12	ACCGAAATGCTGGAACTCAC	60.119	20	CCATTTCAATTAGGCTGGGA	59.894	20	101	\N
Contig23608_LS	(CAT)6	18	GTGTAGGACTTGTACGCCGC	60.72	20	TGGACAAAAGTGGATGGTGA	59.935	20	265	\N
Contig23634_LS	(TC)6	12	ATTAGGCTAGTGGCGTGGTG	60.154	20	AGGCTAGAGGCCATGGTACA	59.717	20	201	\N
Contig23642_LS	(AGG)5	15	CAGCTCCTCCTCTCCATCAC	59.945	20	TCACCTTCTTGAACTTGGGC	60.232	20	114	\N
Contig23909_LS	(CT)7	14	CTTCCCCTTTTCGTCTTGGT	60.467	20	AGCTGAAGGCAACGTTCAAT	59.882	20	275	\N
Contig24032_LS	(CCT)5	15	TGCTCCTCTCAAAACCCTTC	59.405	20	GGCCTCCAGCGACTTGAC	61.981	18	219	\N
Contig24083_LS	(CCA)6	18	CTCTACCCCCTCCATCATCA	59.879	20	GTGACCGTGATGACTTCCCT	59.969	20	114	\N
Contig24084_LS	(TGC)6	18	GCGTTCTTCCAGGAGTGAAG	59.989	20	AGACTCGGAAGTCCAGCAAA	59.989	20	277	\N
Contig24126_LS	(GTT)6	18	CCCAACTTGCTTGGGACTAA	60.103	20	ATTTCCAAGAAACCACGCAG	60.11	20	156	\N
Contig24203_LS	(AC)6	12	ACAGGAGAACTGCGCTTCAT	60.02	20	TCCCAGGAAGCTAAATGTGG	60.066	20	150	\N
Contig24264_LS	(CAG)6	18	ACCTTGTATACGTCGCCAGG	60.015	20	TTTCAGGAATCCGAGGTGAC	60.05	20	252	\N
242_singlet_LS	(TGC)6	18	TGGACACATCATTGGTTTGG	60.216	20	TTTGGAACTGTTGAGGCTCC	60.232	20	157	\N
308_singlet_LS	(CT)9	18	AGGAGGATGTGGAGAGCCTT	60.216	20	AAATAGCCGGGTGGAGAGAG	60.59	20	106	\N
598_singlet_LS	(CAG)7	21	GTACCACCACCAGCACCAG	60.013	19	CAATTGGGCCTTCCAATCT	59.879	19	237	\N
623_singlet_LS	(AC)6	12	AAGCCCCAAAAATCTCCCTA	59.903	20	GCTAAACTGGGCAAGCAGAT	59.481	20	168	\N
1097_singlet_LS	(GCT)5	15	GGAGGTGGCTGAGACTGGT	60.26	19	GCTACATCTCCAGACGGGAC	59.685	20	255	\N
1579_singlet_LS	(TAGGAC)5	30	GATGAGGGTTACATATATGGCCT	58.319	23	TTGACTCGACGACCAGGACT	60.861	20	264	\N
1639_singlet_LS	(CGG)6	18	ATTCCCATTGTTTGTGCCAT	60.059	20	CTCCTCGTACGGTTTCTTCG	59.869	20	214	\N
1643_singlet_LS	(CT)6	12	GAACTGACCGAGGAGAGACG	59.986	20	AAGAGGAGTTCGGGTTCCAG	60.619	20	142	\N
1860_singlet_LS	(GTT)6	18	CATGCTTGGGAATAAAAGGC	59.547	20	AACCTCCAAAACATGGCAAG	59.971	20	247	\N
1860_singlet_LS	(GTT)6	18	CATGCTTGGGAATAAAAGGC	59.547	20	AACCTCCAAAACATGGCAAG	59.971	20	247	\N
1896_singlet_LS	(CGC)6	18	GAGGACCTTGAGCTGTCCTG	59.986	20	TGCTGTTGAGGTAGCAGGTG	60.049	20	177	\N
1968_singlet_LS	(TC)10	20	CGTGATATGTTGGTTCGTCG	59.988	20	TTTAGCAAAAGAAGGGAGAGAGA	58.832	23	275	\N
1974_singlet_LS	(CGA)5	15	CAAGGGAAAGGGAAGCAAG	59.792	19	GCCTCTTCCTCCTGCTGCT	62.16	19	168	\N
2149_singlet_LS	(CTT)6	18	CGAAACAACTTTGGTGCTGA	59.881	20	AGACGAAAGCTAAGGAGGGC	59.983	20	161	\N
2149_singlet_LS	(CTT)6	18	CGAAACAACTTTGGTGCTGA	59.881	20	AGACGAAAGCTAAGGAGGGC	59.983	20	161	\N
2179_singlet_LS	(CTT)6	18	AAACATGAGAGGAACGGGTG	59.966	20	TGTTGGTGCTTCTGCCATTA	60.257	20	297	\N
2190_singlet_LS	(CTC)5	15	ATCTCCCTCTGCGTCGTG	59.936	18	GGAGGACGAGGGAAAGCTAC	60.212	20	254	\N
2425_singlet_LS	(CGC)5	15	CTCTATGACCCCGAGTCAGC	59.827	20	TCGGTTGGACCAGAGGAC	59.585	18	129	\N
2695_singlet_LS	(CCG)5	15	CAAGACGAGACCACGGAGC	62.005	19	CGTAGTGGTGATGGTGATGC	59.992	20	178	\N
2728_singlet_LS	(GA)6	12	CGCACCATAGAAAGGGAGAG	59.83	20	AGGCAGCAAATTGACCCAG	61.192	19	148	\N
2752_singlet_LS	(AT)6	12	TCACGACCGACTTCATAAATCT	58.72	22	CCTCCACTCCTTGAGATTCG	59.797	20	216	\N
2780_singlet_LS	(AG)8	16	ACTGACCTCAAGAACGGCTC	59.455	20	TGGTCATGTTGACGGGTAAG	59.415	20	122	\N
2968_singlet_LS	(AGC)5	15	CACGCTCATCTTCGATTCAA	59.948	20	CTTCACCTCTGTGACGACGA	60.022	20	165	\N
2996_singlet_LS	(GC)6	12	AGAGCATCCAATCCTCCCTT	60.037	20	GACAGCTTCGAGTGGTACGC	61.007	20	264	\N
3126_singlet_LS	(CGT)5	15	CCACCGATGCATCCTATCTC	60.448	20	CTGTAGCCTGGTAGAAGCGG	60.03	20	186	\N
3634_singlet_LS	(AT)7	14	TCCCTGTATATTGCGTCCTACA	59.496	22	TGGCGACTAGTACAAAGGGG	60.125	20	160	\N
3885_singlet_LS	(GAA)5	15	TTATCCGACACATCAGCAGC	59.83	20	GATCGGAGGACCAGACAGAG	59.792	20	126	\N
3885_singlet_LS	(GAA)5	15	TTATCCGACACATCAGCAGC	59.83	20	CTTTGATCGGAGGACCAGAC	59.655	20	130	\N
3958_singlet_LS	(TA)6	12	TGAAATACTTTCATCATTCGCAA	59.616	23	GGAGCTGATAGTGCTTTGCC	59.985	20	125	\N
4039_singlet_LS	(AT)8	16	CGACACTAACAGTTCTAAGCTCCA	60.002	24	CATGCAGAATTGTGGTTTGG	59.964	20	198	\N
4113_singlet_LS	(GCG)5	15	CGTCCTGGTAGCTTGGCTT	60.403	19	TCACCTACCCACGAACAACC	60.812	20	298	\N
4162_singlet_LS	(AG)6	12	GCGCACAGGAAAGAGGAG	59.656	18	AGCTTTGCAGGATGGTGACT	59.874	20	206	\N
4192_singlet_LS	(CAC)7	21	AGATGAATCAATGCCGCTCT	59.803	20	GGAAGCTACAATCGGCAGAC	59.843	20	162	\N
4225_singlet_LS	(GA)7	14	GAACCCGAAACCAATCTCAA	59.91	20	CCTGAGAGCAAAAGTGGTCC	59.844	20	134	\N
4383_singlet_LS	(GCC)5	15	CATCTTCTCCACCTTCCTCG	59.797	20	CTGGACGTCGTAGTTCTGGG	60.701	20	201	\N
4435_singlet_LS	(TC)7	14	AACCGCATCCTACTCCGTC	60.088	19	AGATCAGCTGACGAGCGATT	60.127	20	207	\N
4435_singlet_LS	(TC)7	14	ACGTCTTCGGACAGTCTCGT	59.907	20	ACTTGAACCATCGATCCGAG	60.073	20	282	\N
4447_singlet_LS	(TC)11	22	CCATGAGCACAACCCTGTC	60.105	19	TTAAATCCAGGGCCAGTTTG	59.931	20	264	\N
4447_singlet_LS	(TC)11	22	TGAGCACAACCCTGTCGTTA	60.301	20	TTAAATCCAGGGCCAGTTTG	59.931	20	261	\N
4495_singlet_LS	(AG)6	12	CCAGACATGGTGGTCCTTTT	59.82	20	GAAATGTTTGGCATCGGTCT	59.939	20	159	\N
4539_singlet_LS	(TTG)5	15	CCCAATTTGCTTGGGACTAA	59.931	20	GATTCAATAATGGTGGCGCT	59.929	20	266	\N
4631_singlet_LS	(AG)7	14	CGGGTGACATATATGCTTCG	59.016	20	TTGGTCATGGGGCTAAAAGT	59.429	20	232	\N
4949_singlet_LS	(GCT)5	15	TGGTGAAGTATGCCAAGCAG	59.864	20	CAAGTGCATCTGGACGAAGA	59.984	20	283	\N
4985_singlet_LS	(GGC)5	15	TTCCCAGCGGAATTTTACAG	60.067	20	GTAACGCCGCAGACAGGAT	61.224	19	134	\N
5209_singlet_LS	(CA)6	12	GTTGTCCTACTTGCCGCATT	60.14	20	TCCAATCAAACTGGGTAATGG	59.671	21	192	\N
5283_singlet_LS	(TTC)5	15	ATTCAATCTTCGCGATTGCT	59.813	20	AAGGCAATTTAACCCAGCCT	59.966	20	188	\N
5283_singlet_LS	(TTC)5	15	ATTCAATCTTCGCGATTGCT	59.813	20	AAGGCAATTTAACCCAGCCT	59.966	20	188	\N
5411_singlet_LS	(GCT)5	15	GTTGGGATCTTGCTTGCAC	59.234	19	GCGTAGCTAGTACGAACGGC	60.067	20	205	\N
5861_singlet_LS	(CAC)5	15	CTCTCCCTCGGCTTCAATG	60.887	19	GACTGCTGCCAGAACTGGAT	60.418	20	299	\N
5879_singlet_LS	(AAT)6	18	CCTGGGTTGCCTAAGGATTT	60.312	20	AGCAGCATCCCTGCATAAGT	59.866	20	100	\N
5913_singlet_LS	(TGC)7	21	ACTGGTTAACGAAGCCGTTG	60.168	20	GCGACGACCATACTATCCGT	59.985	20	138	\N
5969_singlet_LS	(ATC)6	18	TGGTAACGGCCAAGAGATTC	60.074	20	TAACACGTACCGGTGGTGAC	59.339	20	282	\N
5969_singlet_LS	(ATC)6	18	GGTCTCAAGCTCCTGTTTGG	59.844	20	ACTGGTGGCGAGAGAAAGAA	59.989	20	147	\N
6045_singlet_LS	(AAC)5	15	GACCAGCTGCATCTATGCCT	60.393	20	GACCAAAACTGCGTTCGATT	60.118	20	101	\N
6256_singlet_LS	(TG)8	16	ATGTCATGGAGGGCGATTAG	59.917	20	AGGTTCAGACGTATTTCGTGG	59.111	21	223	\N
6492_singlet_LS	(CAT)5	15	CCGATGCTTCCTCAAAAAGA	60.323	20	TGTGTTCGAATGAGATTGGC	59.654	20	120	\N
6638_singlet_LS	(CTG)6	18	CCGTCTACGCTGATATGGAA	58.747	20	ACACAGTAGCCCGAACCATC	59.997	20	118	\N
6750_singlet_LS	(CT)6	12	GGACTCACCGCTTGAAGAAC	59.851	20	CGACTAAATACCCTCGCTCG	59.861	20	214	\N
6823_singlet_LS	(AG)10	20	AGCGACTTGAACGGGTTG	59.831	18	CTGAAAAGGAGGAGCCACAG	59.982	20	181	\N
6989_singlet_LS	(TA)6	12	TGTTTGCTTGGGGTTTCTTC	60.088	20	GCCAACCCTTCACATCAGTT	59.973	20	265	\N
7147_singlet_LS	(CAG)6	18	TCAGCTACAACGAGATCCCC	60.218	20	TCTTCCAGTTGGTAGCGACG	61.362	20	168	\N
7417_singlet_LS	(CAG)5	15	TCATGAGCTCAGGTTATCTGCT	59.104	22	GTGTGCTGAATTTGGTGGTG	60.008	20	235	\N
7609_singlet_LS	(ACT)5	15	GGGTTTGCTTCAAGTTCCTG	59.711	20	GGAAGTCATCAACCGGAGAG	59.655	20	119	\N
7612_singlet_LS	(CGCCT)5	25	CCTGGGAATTGATTCCTGTC	59.336	20	CCAGTAGTGCGACAATCGAC	59.318	20	267	\N
7626_singlet_LS	(CGC)5	15	CTCAAGGCAGAGGTTGAAGG	59.982	20	ACATAGCCGTGCTTCCATTC	60.103	20	245	\N
7762_singlet_LS	(TC)8	16	TTGTGCGGAGCAACAATAAG	59.872	20	AACTGCCGAATTTTCCTTCA	59.685	20	188	\N
7809_singlet_LS	(CA)6	12	AAGACCCCTGTCTTTTACAGAA	57.037	22	CTTCCTGTTGGCCTCATCAT	60.073	20	219	\N
7825_singlet_LS	(CA)8	16	CAAAACTCAAACACCAGCACA	59.79	21	GTGGTGGATTGAATTGGACC	60.034	20	119	\N
7852_singlet_LS	(GTT)7	21	CCCAACTTGCTTGGGACTAA	60.103	20	AGAGAGGCAGAGGATGACCA	59.945	20	238	\N
8045_singlet_LS	(GGT)6	18	GGGTGAGAAGATGATGGACG	60.475	20	ATCTTCGCTGACGAGCACAT	60.977	20	159	\N
8070_singlet_LS	(GCT)6	18	GAGTGTGTCCCACCCTGAGT	60.006	20	GTGTCTGCTGAAATGGGGTT	59.973	20	298	\N
8190_singlet_LS	(GCC)5	15	TGAAGTAGCCGGTAAGGCAG	60.399	20	CGTACCCAAAGCGGTACATC	60.386	20	279	\N
8316_singlet_LS	(ACA)5	15	TGCAGTTGCATCAAGGTTTG	60.844	20	CCCTGTGGGTCTCGTCTCTA	60.252	20	166	\N
8326_singlet_LS	(GA)7	14	GGTGGAGGGAAGGAGAAGAG	60.186	20	CTCTTTGGTAAGCGAAACCG	59.876	20	196	\N
8465_singlet_LS	(CCG)5	15	TGCTGCGGATAATGATGATG	60.599	20	ACCAACAGCGCCAGTAGC	60.016	18	204	\N
8487_singlet_LS	(GCT)5	15	TCATTTTATTGCTCTATGAGGAAGG	60.003	25	CACTTTTCCATCACGATCCC	60.317	20	262	\N
8677_singlet_LS	(GCA)8	24	GACAACCACCACCACCTGAT	60.701	20	GCGAGAGCGAGTAGTGTTGA	59.344	20	260	\N
8678_singlet_LS	(CCG)5	15	GCTAGCCAGCTACCTATCCG	59.114	20	AGCAACGAGCACAGAAGGAT	60.02	20	216	\N
8800_singlet_LS	(AAG)5	15	CGGGATGATAAAGTTATTGTCTTCA	60.564	25	GGAGCCATTGGTAGACTGGA	60.073	20	300	\N
8870_singlet_LS	(GTT)7	21	ATCGTCCTTCGTTTCCCTCT	60.074	20	TCTTGATTGACACGCTCTGC	60.144	20	224	\N
8915_singlet_LS	(AGG)5	15	TTCTCATTCATGCTCTCCCC	60.158	20	ATTTGCAACTGGAGCTCACC	60.263	20	300	\N
8989_singlet_LS	(CG)6	12	ATAGATCAGTCGCACGCCTT	59.866	20	AAGACCAACATCGATCAGGC	60.081	20	204	\N
8989_singlet_LS	(CG)6	12	TACTTGCAATCTGACGCAGC	60.165	20	AAGACCAACATCGATCAGGC	60.081	20	287	\N
8989_singlet_LS	(CG)6	12	ATAGATCAGTCGCACGCCTT	59.866	20	AAGACCAACATCGATCAGGC	60.081	20	204	\N
9008_singlet_LS	(TG)6	12	TAATTTCAAACGGCGTTCCT	59.586	20	TCGTTTCACCAACACTGCAT	60.16	20	300	\N
9021_singlet_LS	(GTT)6	18	CGTCTTCGTCTGAGTGACCA	60.022	20	AGAAGACGGGTGATACCGTG	59.989	20	177	\N
9058_singlet_LS	(TC)6	12	GGTTCTCGTGGAGCATTTGT	60.119	20	AACGCAAGTTCTCTGCAACA	59.64	20	142	\N
9072_singlet_LS	(AC)6	12	GGCCACCTAATAGGGACAAA	58.903	20	TTGCTGCTTCTGGATGACTG	60.136	20	228	\N
9072_singlet_LS	(AC)6	12	GGCCACCTAATAGGGACAAA	58.903	20	TTGCTGCTTCTGGATGACTG	60.136	20	228	\N
9293_singlet_LS	(GCA)5	15	CCCTGAATGTAGAAGGGCAA	60.066	20	CTGAGTCGATGAATGCAACTG	59.455	21	205	\N
9333_singlet_LS	(TGC)5	15	CCAACGACGGCCTTAGAATA	60.089	20	CCCTTTTCGGTTGAGTTGAA	60.081	20	133	\N
9509_singlet_LS	(CTG)5	15	TAATCTCTTGGGCGTGAACC	60.074	20	GCTACTCCTCCGATTCCTGC	61.261	20	222	\N
9558_singlet_LS	(GTG)5	15	CTGCTGTATGGTCAAGGGTG	59.161	20	TCCACTAACCATAGGGGCTG	59.948	20	157	\N
9601_singlet_LS	(TG)13	26	TTCATGGCACTGACCACTACA	60.167	21	AAAGCTTTTCCTTGCGTTTTT	59.445	21	299	\N
9783_singlet_LS	(GTC)5	15	GGACTTGACCCAAGAAAGCA	60.232	20	ACTCTACCAAGGTGCGCAAG	60.453	20	172	\N
9957_singlet_LS	(CTG)5	15	GACGCTGGAAAATCGTTCAT	60.081	20	ACATCCACCAAGCTTCTGCT	59.874	20	183	\N
10050_singlet_LS	(TGT)5	15	TCTAGCCTACCCCAACTTGC	59.336	20	CATTTGAGGGGAGGTGCTAA	60.066	20	255	\N
10187_singlet_LS	(AAC)5	15	CCTGACTTGCCTATGGCTTT	59.336	20	GCTCCTGTGGGTTTCATCTC	59.661	20	115	\N
10190_singlet_LS	(GCT)6	18	GTAGGAGGCAAGTGGAGCAC	59.874	20	GCAGGGGCACATGACTATG	60.088	19	244	\N
10295_singlet_LS	(TC)6	12	CAGGGACATGACTCCTCTCG	60.818	20	CACGAGCCATTGATGTTGTC	60.12	20	222	\N
10347_singlet_LS	(AG)7	14	CGTGAACAACGAAAGCAGAA	60.027	20	TGCAACAATAGCAGTGGCTC	60.019	20	257	\N
10399_singlet_LS	(AC)6	12	ACGTCACTCCACTCCACTCC	60.161	20	CTAATAAGCATCGCCTTCGC	59.971	20	187	\N
10427_singlet_LS	(CG)6	12	AGACGCAAAGCTCTCTGGAC	59.751	20	AGTTCGCAGCAGTTGGAGAC	60.599	20	218	\N
10473_singlet_LS	(AAC)6	18	ACGGCAGACACTTGGAAAAG	60.291	20	CCCAACTTGCTTGGGACTAA	60.103	20	174	\N
10600_singlet_LS	(GA)8	16	CTTGGAAGAGAGTTGGACGG	59.837	20	AACTCCATGGCATGTGTCAA	59.967	20	222	\N
10625_singlet_LS	(CT)9	18	TTGCAATCCGTTTTCACGTA	60.111	20	ATGATGCTGAGTAGCCCCAC	60.104	20	288	\N
10658_singlet_LS	(CGC)7	21	TCTCTCTACCGGACACCCTC	59.254	20	CCAAATTCACCTCCTTGCAT	59.933	20	221	\N
10777_singlet_LS	(GC)9	18	GCATTTACCTTTGCTGCCTC	59.851	20	ACACTCACTTACCCAGCGGA	60.711	20	114	\N
11074_singlet_LS	(AT)6	12	GAAGACATTGAACCAGCTTTCA	59.359	22	TCTTGCTGAAACAGACCACG	60.025	20	178	\N
11096_singlet_LS	(TC)8	16	CCTCTTTCACCCAATGATGG	60.309	20	AAAGACCGTTTCCCACTCCT	59.972	20	298	\N
11247_singlet_LS	(GTT)7	21	CCCAACTTGCTTGGGACTAA	60.103	20	ATCGTCAGGCACAAATCACA	60.12	20	147	\N
11322_singlet_LS	(CAA)7	21	GCTCCCGAAATACTGTTCCA	60.074	20	CCCAACTTGCTTGGGACTAA	60.103	20	173	\N
11378_singlet_LS	(AAC)5	15	CGCAGCATTTCCCTACATTT	60.096	20	AACATGGCTACCCAACTTGC	60	20	140	\N
11501_singlet_LS	(ATT)5	15	TTTTTCTCCACCTTCAGTCCT	57.896	21	ATAGATGCCCAGACCCAGTG	59.95	20	169	\N
11687_singlet_LS	(CCT)6	18	CTTTCTTCCGCAACGTCAC	59.43	19	GACGCCTCCTTGATACTGGA	60.218	20	170	\N
11738_singlet_LS	(AAT)12	36	AGAGCCGAGATGACACCACT	59.866	20	AGGATCATGGGGTTGGATTT	60.388	20	157	\N
11848_singlet_LS	(CGC)7	21	ATCCCATCCGTAAATCCTCC	59.981	20	GAAGAAGGAACGAGACGGC	59.942	19	227	\N
11878_singlet_LS	(TGC)5	15	AATGAGCCCACGACACTCTC	60.269	20	CCAATTGCTTGAGGAAAGGA	60.184	20	149	\N
11889_singlet_LS	(GA)6	12	CGTTGTCGATGTCCTGCTC	60.419	19	GGCGATAACTTTCCTCCACA	60.074	20	277	\N
11930_singlet_LS	(CT)7	14	CGTTGATAGAAGCAGCACCA	60.011	20	CAAGACCGCAGCAAACAATA	59.872	20	195	\N
11969_singlet_LS	(GCA)7	21	CTTGTCGTTGCTGCCTTGT	60.04	19	CAAAGACGTGCCCCTACTTC	59.734	20	112	\N
12145_singlet_LS	(AT)11	22	CCCAGACTGTGAAAAGGCAT	60.111	20	CGACCGTAGCATCTGTTGAA	59.864	20	156	\N
12250_singlet_LS	(AGC)5	15	GCCATGGAAGTGACACATTG	59.967	20	TGGCTTGAACTGCACAACTC	60.032	20	250	\N
12269_singlet_LS	(GCT)5	15	TCTGTTGCTGAAGTGGCTGT	59.622	20	CCTGCTCAACAGATGCAACA	61.023	20	143	\N
12276_singlet_LS	(GA)7	14	GCATCGTCATATTCTCCGGT	59.923	20	ACTGCAGCTCACATGCAAAG	60.207	20	286	\N
12303_singlet_LS	(GA)10	20	CAACAAGAGAACGCACGAAG	59.634	20	TTCACGACGTGGCTGAGG	62.096	18	238	\N
12320_singlet_LS	(AAG)5	15	AACAACCGGAACAACTCCAG	60.005	20	CACACGCTCAGGACATCATC	60.279	20	102	\N
12365_singlet_LS	(CT)6	12	ACGAACTGGTACAGCAGCCT	59.937	20	CAACCGACGATGGAAGAAC	59.074	19	213	\N
12388_singlet_LS	(CT)6	12	GTCGTCGTTCTTCTTGAGCC	59.997	20	CGCTCATCACAACACTCCAT	59.707	20	166	\N
12489_singlet_LS	(CTT)5	15	CGGATCAAGTTCCACAGGTT	59.966	20	CGAACAGGTGGAGAAGAAGG	59.837	20	209	\N
12565_singlet_LS	(TCG)5	15	GTGGGGGCTCGATAGAGTTT	60.464	20	CTAGCATGCCATCCGACAG	60.383	19	261	\N
12735_singlet_LS	(GT)7	14	CGCAGAGGGGGAATTATTTT	60.272	20	TCGCTCAGGATCAGTTGTTG	59.984	20	178	\N
12765_singlet_LS	(CT)6	12	GCCAAAACACCCACAAATCT	59.836	20	AGTCGAAGAAGAAATGGGCA	59.813	20	204	\N
12894_singlet_LS	(CGG)5	15	GAGGTGCGCATTGGAGTAGT	60.285	20	CATGAACCTCCCTTATCCGA	59.887	20	297	\N
13010_singlet_LS	(AAC)6	18	TCAATGCACCACCATAAGGA	59.924	20	CCCAACTTGCTTGGGACTAA	60.103	20	230	\N
13115_singlet_LS	(CAA)5	15	CAACCAGTCCAGATTCTCCG	60.646	20	GCTGGTTGTATTGTTGCTGC	59.351	20	252	\N
13233_singlet_LS	(ACA)6	18	TGAAGGCTTCCAAGCAGAAT	59.955	20	CCCAACTTGCTTGGGATAAA	59.931	20	232	\N
13439_singlet_LS	(AG)10	20	CAGCAAAGTGATGCACGAGT	60.056	20	GGTCCCTTCTTCCCATGTTT	60.169	20	231	\N
13568_singlet_LS	(TA)7	14	GCCACAAGGTCCACTACTCC	59.579	20	GTTGGTCTGGTCCATCACCT	59.817	20	271	\N
13599_singlet_LS	(GCG)5	15	TGAATTCGAAACCCTAAGCG	60.202	20	CGAGATCGATGTTAGCGTCA	59.972	20	227	\N
13910_singlet_LS	(GCG)5	15	GGAGCGCGAAATCAGATAGA	60.457	20	ATCGCTCCAATCCGTACC	58.462	18	162	\N
13949_singlet_LS	(TC)7	14	GTGTTGCTGCTGAGGGTGTA	59.905	20	GGAATAACCGCAAACAAACA	58.532	20	233	\N
13962_singlet_LS	(GCC)8	24	CCTGCAAATCACAAGCTCCT	60.397	20	AGAAGAAAGTGCTGTCCCGA	59.989	20	130	\N
14079_singlet_LS	(AGC)7	21	TCAGATCGACGACCTCCTCT	59.945	20	TGCTAGAGCTAGGGTTTGGC	59.615	20	203	\N
Contig1138_RC	(TG)7	14	TAAAATATGGCAAACCCGGA	60.144	20	GGCGGTGTCCAGAGTAGGT	60.128	19	218	\N
14116_singlet_LS	(TC)6	12	AAGACACAAGGTCAATGTCGG	60.02	21	AGACCTGTGCACTCCCTTGT	59.756	20	185	\N
14188_singlet_LS	(GCA)8	24	TTTGAACGGCAAGTAGCTCA	59.609	20	GTGATGAGGACGGTGAGGAT	59.928	20	216	\N
14204_singlet_LS	(GT)7	14	CTTGGAGAGGTGGCCAATAA	60.066	20	GGAAGAAACGGAAGGTACGA	59.17	20	243	\N
14234_singlet_LS	(GA)8	16	CTTTCCCTTTTCCAACCCTC	59.912	20	ACGACCTCCTCAGAAGACGA	59.986	20	257	\N
14311_singlet_LS	(CG)6	12	GAGTGAGGAGGTGGGCTGT	60.26	19	CACGACGAGGGAAAAGAAAA	60.22	20	157	\N
14332_singlet_LS	(CAA)5	15	CATATGCCAGCAGATCATGG	60.057	20	CTTGTAGCGTGGTAACGCCT	60.326	20	120	\N
14397_singlet_LS	(TTC)5	15	CCATGAATCAGATGCTCCCT	60.034	20	TCCAACTAAGTGGTCGGAGC	60.255	20	197	\N
14417_singlet_LS	(TC)8	16	CTTCTACCAGGCCTCTGCTG	60.149	20	GAGAAGTAACCAGTAGAGAACAGAACA	58.708	27	104	\N
14642_singlet_LS	(ACA)5	15	TGACCTGGAAACTTTGTGTCA	59.172	21	GCTTCCCTTGCTGTAGTTCG	60.015	20	244	\N
14647_singlet_LS	(AGA)5	15	CGCTCAACCTCACATAGCAA	60.011	20	GAGTAGGGCAGCGTGAGTTC	60.02	20	190	\N
14673_singlet_LS	(CCG)5	15	CTCAAGCAGAGTCAAGCCCT	59.745	20	TCGACATCGTCTTCAGCAAC	59.992	20	200	\N
14745_singlet_LS	(CGC)5	15	CAATCCAACAAGCACCACAC	60.008	20	CGACAAGGACGAGTAGGAGG	59.861	20	133	\N
14788_singlet_LS	(AGC)5	15	GGGAGGAGGAGACGTTGAG	59.776	19	GCCGCTCAAACCCTACTGA	61.332	19	224	\N
14794_singlet_LS	(GCG)6	18	CGAAGAGGGACTGGAGTGAG	59.978	20	TCCTTCGTCCTGTTCTTGCT	59.989	20	210	\N
14868_singlet_LS	(GCC)5	15	GCCAAATCCAGATGCGTACT	60.103	20	GAAGACACGAGGCGAAGAAG	60.134	20	284	\N
14877_singlet_LS	(GA)11	22	GGAAAGGGTAATCGGGCG	62.624	18	AAAACTACCCACTATCGCCG	59.111	20	106	\N
14962_singlet_LS	(TCG)5	15	CCAGCTTTCTGGTTTCTTGC	59.993	20	CTCCGGGACCCCGTACTA	60.871	18	167	\N
14964_singlet_LS	(TTC)5	15	GGAACAGAAGCAGCAACCTC	59.997	20	ATTGCAAAAGCTGAAGAGGC	59.597	20	179	\N
15034_singlet_LS	(TCA)6	18	GACATGGCAGCTCTCAAACA	59.992	20	TAGGTGCAACTGGAGACTCG	59.034	20	178	\N
15098_singlet_LS	(CT)10	20	CCTCCATCAAGTGAAGGAACA	60.096	21	GTACAGCATCAGCACCTCCA	59.862	20	260	\N
15152_singlet_LS	(GCA)5	15	CTAACTGATGGAGCCCTTGC	59.836	20	AGGTCGATTGGTATCATCACG	59.828	21	156	\N
15171_singlet_LS	(TGC)5	15	TCGTTTGACGCACTGAACTC	60.032	20	ATAGTGCGTGCCTATCCACC	59.985	20	179	\N
15474_singlet_LS	(AT)9	18	ACAAAACCAGTGGAGCCCTA	59.592	20	CCAAGATGAAGCTGTTGTGC	59.445	20	258	\N
15525_singlet_LS	(GAT)5	15	TACCAGAAGCAGGAGAGGGA	59.943	20	CTCCTCTTGGTTCGTCTTCG	59.982	20	266	\N
15726_singlet_LS	(ACC)5	15	TTAGTCCCCGCATACACCTC	59.955	20	TGGTGATGATCCAGTCCAAA	59.893	20	228	\N
15797_singlet_LS	(GGT)5	15	CTGCAAGTCCAGTGCCTACA	60.049	20	CCCACTACTACTTTCCGCCA	60.125	20	238	\N
15859_singlet_LS	(AT)6	12	CACAAGGAGGAGAAAGTCGC	59.989	20	GGTAGGGTGATCCAGGTGAT	58.666	20	256	\N
15919_singlet_LS	(GTT)5	15	CCCAACTTGCTTGGGACTAA	60.103	20	TTCTTCAGGCTTGCAGGATT	59.955	20	203	\N
15958_singlet_LS	(GCG)6	18	CTCCTCGTCCATGTCCAGTT	60.112	20	GAGAGAAGAGAGGAGGGGGA	59.883	20	248	\N
16002_singlet_LS	(GGC)5	15	TAGCCAGGGACACATGACAA	60.112	20	GTGGAGCAACCTGGTGATCT	60.12	20	137	\N
16079_singlet_LS	(CCA)5	15	GCTCCACTGCAGAATGAACA	59.992	20	GCCCTCGATGAGCATGTTA	59.772	19	195	\N
16167_singlet_LS	(CT)6	12	ACGACATGCTTCTTATGGGG	59.955	20	TCCGTGTCTCAATCACTCCA	60.246	20	255	\N
16182_singlet_LS	(CTG)5	15	TCAGGCAATCTCCTCCCTAA	59.767	20	GCCTATCCGGGGTATCTTGT	60.173	20	195	\N
16258_singlet_LS	(AG)17	34	CCATCCCGTCTACTCTCGTC	59.679	20	TATTCTCCTCCAACCTCCGA	59.623	20	112	\N
16525_singlet_LS	(CAG)6	18	GAAGCAGAAGGCTGTCAAGG	60.134	20	TGCAGCTGGTAGAGACATGG	60.008	20	136	\N
16543_singlet_LS	(AGC)7	21	CCATTAACCCCACAGCAGAT	59.813	20	TTGTGCTTTTGTGGCTCTTG	60.027	20	250	\N
16741_singlet_LS	(CGG)6	18	CGATCAGATCAGTGAGCCAA	59.942	20	AGCTGGGAACCAATTCTCCT	60.074	20	188	\N
17039_singlet_LS	(CAG)5	15	TCAACTTCGGTCTGGGATTC	60.05	20	GAGCAGCGTTTCTGCTGTTA	59.371	20	194	\N
17091_singlet_LS	(CT)6	12	GGGCAGCAGGCTCTAATTCT	60.866	20	TCCGTGAAGATGACATGGAA	60.048	20	208	\N
17097_singlet_LS	(GAA)7	21	CGGTACATCAGGACATGCAC	59.992	20	GCCCTGAATTTTCCGTATCA	59.901	20	134	\N
17219_singlet_LS	(GGC)5	15	CTTTCGTCCGGGCTTAGATT	60.573	20	GTCTAGGTGGAACTCGTGGC	59.727	20	264	\N
17278_singlet_LS	(GTT)6	18	GGGCAGGGTATCTCTGTTCA	60.073	20	ATGCTCCCTTCTTCCAGCTT	60.349	20	212	\N
17308_singlet_LS	(CCT)6	18	CCTGGTATTTTTCGGGGTCT	60.18	20	TAGGAGCACCGTAAGGAGGA	59.83	20	277	\N
17409_singlet_LS	(TCT)5	15	ACTTGCCATGGATCGAGTTC	60.081	20	GCCACAACCAACCTTCTGTT	60.012	20	153	\N
17462_singlet_LS	(CAA)5	15	TTGTTGATTCGCAGATGCTC	59.955	20	GTCCGATCCTGTGCAAAAAT	59.939	20	184	\N
17478_singlet_LS	(TA)7	14	TTCATATTCGAGGGGTGAGG	59.887	20	CAAGAAGGGGTCCGATATGA	59.887	20	193	\N
17487_singlet_LS	(AAC)6	18	AATTTTCCCCTTCATCCTGG	60.124	20	GGGTTTCATCTCTAGCCTACCC	60.329	22	289	\N
17585_singlet_LS	(CT)9	18	GGTCTTCTGCCACGTCTTTC	59.851	20	CCACGCCGTACTCAGAGG	60.416	18	113	\N
17649_singlet_LS	(CT)6	12	CCATGTCAATGTCGTTCAGG	59.96	20	AGATGGGAGAAGGTGAGAACA	58.73	21	207	\N
17731_singlet_LS	(CCG)5	15	CCAAGAAAGCGACCAACCTA	60.241	20	GCGTGAAGGGGTTCAAGTAA	60.11	20	262	\N
17780_singlet_LS	(CCG)5	15	GAGCGTGTCTCATCCTCTCG	61.125	20	CGTAACCCCATCCTTTTGTG	60.22	20	179	\N
17935_singlet_LS	(GAG)5	15	AGTGTTGGTCATGGAGAGGC	60.12	20	GTCTGCTGCATCGTCTGCT	60.32	19	269	\N
17959_singlet_LS	(CGG)5	15	CCAGATGAACTTCAGCACCA	59.831	20	CCCTTACGCTTCAAGAGCAG	60.147	20	177	\N
18121_singlet_LS	(GTT)6	18	CCCAACTTGCTTGGGACTAA	60.103	20	ACGGCAGACACTTGGAAAAG	60.291	20	173	\N
18219_singlet_LS	(GA)9	18	AGGGTTTCATCTTCCGATCC	60.272	20	CTCTGATGAACCCTTCCTCC	58.664	20	195	\N
18278_singlet_LS	(CTT)5	15	GCAACGACTGGCTACTGTCA	60.056	20	GAAGATGCTGGAGAAGCTCG	60.24	20	217	\N
18484_singlet_LS	(GA)6	12	TATCGATCTCAAGAACGGCG	61.266	20	GCTTTGCATATTAGAGTCGGC	59.005	21	145	\N
18518_singlet_LS	(GAC)5	15	GGCGAAGAAGCACTCTTGAT	59.579	20	CCATAGATTTGTACACAAACCAGC	59.834	24	106	\N
18533_singlet_LS	(AG)9	18	ATGTGAACAATTGACGACGC	59.577	20	TCATTTGCGACGGAGTACAG	59.864	20	258	\N
18551_singlet_LS	(GC)6	12	TGAAAGCAACAGACGCAATC	59.995	20	GCGTTTTTGTACACGGCAT	59.605	19	132	\N
18697_singlet_LS	(CT)6	12	CGAACTACTTCCCCTCTCCC	60.067	20	GAGAACGGTGGGATTCAGAG	59.655	20	109	\N
18722_singlet_LS	(CGC)6	18	ATTCTCTCCTAATTCCCGGC	59.515	20	CTAGGGCTTTGGCTCCTCTC	60.476	20	141	\N
18724_singlet_LS	(TGC)5	15	TTTCAGGCACACAACTGGAG	59.873	20	TCCACTGTGTTGAACCCACA	61.048	20	127	\N
18726_singlet_LS	(CA)6	12	AAGTCAAGCTCCCAAGTCCA	59.844	20	CTCGTCCTGAATCCCAGCTA	60.353	20	203	\N
18887_singlet_LS	(AAC)5	15	GGTGAAGCAGCATTGGCTAT	60.243	20	CCAACTTGCTTGGGCTAAAA	60.236	20	115	\N
18895_singlet_LS	(GAT)6	18	CATGGATGGTTGATTCCACA	60.177	20	CCCCCTTGTTGTTTAGGGAT	60.046	20	231	\N
18907_singlet_LS	(AAAT)6	24	TCCATTTTGCAGTTCTCACG	59.84	20	TGTGAACGCTGAAGGAGTTG	60.025	20	183	\N
18971_singlet_LS	(GA)9	18	GAAGCCGGTGCAGATCTAGT	59.459	20	GTTAGGTCGAGTCGAGGGAG	58.891	20	133	\N
18989_singlet_LS	(TC)6	12	TCCAAGTTTTGGGTTCTCAAG	59.201	21	CCCGAATCATCCTTCCTACA	59.887	20	100	\N
19217_singlet_LS	(AG)6	12	CAATCAACACAGCCATCCAC	59.967	20	GCATGGTTTACGTTGTAGCC	58.174	20	115	\N
19243_singlet_LS	(CAC)5	15	AACTAAACCAACGCGTGCAT	60.564	20	AAACTTGCAAAATTACGGCG	60.13	20	114	\N
19319_singlet_LS	(TC)7	14	AGCTACGCGCAAAAACTGAG	60.708	20	GCTTGCTGAGACGCCATC	60.686	18	103	\N
19336_singlet_LS	(GGA)5	15	GAGAAAGAGGAGGTGGTGCC	61.172	20	TCTGCCTGTTTTGTCCTTCC	60.232	20	254	\N
19399_singlet_LS	(TA)9	18	GAACTAGCCACGGTCACACA	59.751	20	AGCCTAGAGCAGCATACCCA	60	20	172	\N
19540_singlet_LS	(CAC)7	21	CTCTTCCTCTGCGAGGTCC	60.08	19	AGAACCTGCTTGCTCTCAGC	59.898	20	183	\N
19615_singlet_LS	(CAA)7	21	ACAAGCTTAACCAAACCCCC	60.221	20	CTTTGGCTCATGTGGTTTCA	59.691	20	205	\N
19656_singlet_LS	(CGC)5	15	TTCAAGAGCAGGAGATCGCT	60.24	20	TCTTTCTCCTCGAGCTTTGC	59.836	20	298	\N
19694_singlet_LS	(CT)12	24	GGCTACCAGCAGATGTGGAT	60.104	20	CGTCTGACAAGAGCGTGAGA	60.333	20	189	\N
19709_singlet_LS	(TC)7	14	TCCTGTAACCGCACATTGAG	59.716	20	TCCACTTGGAACCAAAATCC	59.767	20	226	\N
19766_singlet_LS	(AG)6	12	CAGACACACTCGCAGACACA	59.624	20	GGAGGCAGGCGATTTAAGTA	59.32	20	122	\N
19854_singlet_LS	(CT)8	16	ACAGGACACGAGGTGAATCC	59.969	20	CCTCGCAGCTCAAAGGTAAC	60.015	20	105	\N
19890_singlet_LS	(TC)7	14	GGAGAGAGAGAACCACGCAG	60.135	20	AAACGAAGCAAATTTCACGG	60.11	20	199	\N
19961_singlet_LS	(AG)7	14	AGACTTGGGATAGCACACAGC	59.372	21	ACCCAGCCACTGCCTTAATA	59.592	20	112	\N
19980_singlet_LS	(AGC)5	15	AGAGGACCATTGCCTGATGA	60.622	20	TGACAAGGACGCACAAACAT	60.16	20	141	\N
19997_singlet_LS	(GGA)8	24	GGTCGATTGATCGATTGGTT	59.756	20	TCCTCCTCACCCCTCCTC	60.13	18	210	\N
20031_singlet_LS	(CT)8	16	CATAACACATCGTGATGCAAAA	59.49	22	TCGCCCACTAGCTACCTGAT	59.859	20	182	\N
20343_singlet_LS	(AT)7	14	TGACCATTGAAAGGAATGAAAA	59.429	22	GCCACTATACCAGTTCAGCCA	60.147	21	280	\N
20369_singlet_LS	(GCT)5	15	GATCTCCGCCTCTCAGTCC	59.894	19	CTTCTCTCCTTCCTCCTCCC	59.367	20	214	\N
20398_singlet_LS	(CT)6	12	ATCTCACCATCCTCCTCGTG	60.072	20	CCCCTCGAGAGAGACTTCCT	59.945	20	141	\N
20411_singlet_LS	(GGC)5	15	GTAGCCCACACGAACAGAGG	60.711	20	ACGTCTACGAGCTCCACACC	60.329	20	286	\N
20657_singlet_LS	(CT)6	12	TCCTCTCTCCCTTCTCCCTC	59.883	20	GAGAACGGTGGGATTCAGAG	59.655	20	102	\N
20724_singlet_LS	(AT)10	20	AAGTCAACACAAGGCCAACC	60.012	20	CTGCAGGACATTCAGCCTTT	60.397	20	293	\N
20726_singlet_LS	(TC)6	12	CCAGCATCCTTTTCGTTCTC	59.813	20	GGACGTGAGGCGATAGAGAC	59.834	20	238	\N
20775_singlet_LS	(AT)6	12	AAAGTGCGAAACCCACAAAG	60.147	20	GTACCAACGGAGCAGAGAGC	60.02	20	212	\N
20780_singlet_LS	(AGA)5	15	GACTGTGCCATTACGACCCT	59.997	20	GCAGCTAGAATCAGGCCAAC	59.985	20	285	\N
20808_singlet_LS	(GTT)7	21	CCCAACTTGCTTGGGACTAA	60.103	20	TGGTGTCGGTGATCACAAGT	60.005	20	292	\N
20825_singlet_LS	(AT)6	12	TGAAGCCCTAACACGGTATCT	58.732	21	TGCCCATATCTTTTGCAGAG	58.869	20	251	\N
20868_singlet_LS	(TA)6	12	CTCTCCGTGATGTTAAGAACCA	59.238	22	CACAAAACCCCTGAAACTGC	60.529	20	244	\N
20905_singlet_LS	(GCG)5	15	AGGCTGCATCTGTGGTGAC	59.844	19	ACGAGCAAGCACACCGAC	61.073	18	289	\N
20988_singlet_LS	(GTT)5	15	AGAGGATAAAGGGCGAGGAG	59.805	20	TCTATGTGAGATAAGCATCCTCTG	57.687	24	193	\N
21004_singlet_LS	(CGG)8	24	AGCCGAGCACAAGAACAGAT	60.02	20	TAGTCTCAGCTTCGAGCGAC	58.498	20	233	\N
21194_singlet_LS	(GTT)5	15	CCCAACTTGCTTGGGACTAA	60.103	20	TGCAGTTACAACCTGAATTTCG	60.166	22	114	\N
21235_singlet_LS	(TTTTCT)6	36	CCTCAAACAACGACCTAGAGC	58.994	21	CCTACCCCAACTTGCTTGAG	59.728	20	289	\N
21301_singlet_LS	(TC)7	14	CAAGGTGCTCCTGCTTCTTT	59.615	20	GGATGGTGTGTCAAGCAAGA	59.682	20	114	\N
21323_singlet_LS	(CGG)11	33	GATCCTCGTGGATTACGACC	59.366	20	ACCAATCCAAGCCTCTCCTT	60.074	20	283	\N
21452_singlet_LS	(GAT)5	15	TTCAGTGGTGGAACAACACG	60.606	20	GACTTCGAGCGACATCCTTC	59.957	20	151	\N
21511_singlet_LS	(ACA)5	15	CAAATAACAATGCCTCCTCCA	59.946	21	TTGCTTGGGACTAAAAGGACT	57.996	21	260	\N
21569_singlet_LS	(TG)6	12	TGAATCTCTTGCCATTGGTG	59.648	20	GGCCATAAACTGAGTTCCCA	59.933	20	158	\N
21710_singlet_LS	(CGC)5	15	CCACCGTGAGTAATTCGACC	60.375	20	CAGGATCCCTGCTATGCTTC	59.797	20	217	\N
21822_singlet_LS	(TTG)7	21	CTTTGGCTCATGTGGTTTCA	59.691	20	GGATGTCATGAATGCGACTG	60.08	20	105	\N
21977_singlet_LS	(CGA)7	21	GATCTCCGACGACGATGAAG	60.769	20	GGGGCCTGACAAGATACTCA	60.073	20	164	\N
22101_singlet_LS	(CAA)5	15	TCATAAGGAGGCCTCAATGC	60.177	20	GGCAGTTTGCTTTCGCTTAC	60.025	20	256	\N
22285_singlet_LS	(CT)8	16	GCAACAATAGCATCCCCATT	59.791	20	GGACCGATGGTTGGATCTTA	59.75	20	289	\N
22497_singlet_LS	(CAA)5	15	GTAATCGGAGTTTGGGGACA	59.79	20	TTGAAAAGCACCCAGCTTCT	59.993	20	139	\N
22523_singlet_LS	(AG)6	12	TCAGACTACTGTTGGAGCATTGA	59.928	23	CCTGAGCTACGAATGCATGA	59.972	20	151	\N
22583_singlet_LS	(AT)11	22	TTTATTTTCCTCCCCCGTTC	60.123	20	CGCGGCATATGTGTGTAGAT	59.596	20	135	\N
22589_singlet_LS	(TA)6	12	CATGGCAGCTGTGAAAGAGA	60.136	20	CTTGGTTACTGCGTGGGTTC	60.55	20	295	\N
22721_singlet_LS	(GCA)6	18	TTCTGAGGACGAGATGGCTT	59.95	20	AGAAGCATCAGCAGCAATCA	59.704	20	214	\N
22731_singlet_LS	(GCA)5	15	ACACACCACCAACAACCGTA	59.77	20	TGAACACGTTCACACCCAGT	60.047	20	293	\N
22834_singlet_LS	(TA)6	12	ACAGCAACCAAACATCCTCC	59.973	20	TATGACATCAGATGACCGCC	59.482	20	227	\N
22852_singlet_LS	(CAG)5	15	GTTGGAGGAGCAGTTCCTGA	60.386	20	TTTGATTGCTTCTCGCAATG	59.953	20	106	\N
22946_singlet_LS	(CACC)5	20	GTGCCCTGTATCTCTCGCTC	59.981	20	CATCTCCTCCCTCTCCACTG	59.785	20	155	\N
23102_singlet_LS	(TC)7	14	TGATGGTCTAAAGCCTTCGG	60.206	20	TGGGTGGGTCGAATACAACT	60.232	20	104	\N
23123_singlet_LS	(GTT)5	15	CCCAACTTGCTTGGGACTAA	60.103	20	CCCAAGCAGAACTCTTCCAG	59.982	20	162	\N
23151_singlet_LS	(GTT)5	15	CCCAACTTGCTTGGGACTAA	60.103	20	TCAGCAACAGCCATAGCATC	59.979	20	187	\N
23157_singlet_LS	(CGC)7	21	GGGGATTCGGAGATCAGTTC	60.801	20	CATGGGGTTGAATCCGAG	59.843	18	215	\N
23161_singlet_LS	(GCC)5	15	TCCGATCCTTCTTCAACAGG	60.187	20	GAAAGCTGCTCGTTCAGAGG	60.277	20	208	\N
23349_singlet_LS	(GCG)5	15	AAACCTCTCCTCGGTTTTGC	60.61	20	ATTATCCACCAGGAGGAGGC	60.293	20	274	\N
23396_singlet_LS	(GTT)5	15	CCCAACTTGCTTGGGACTAA	60.103	20	CGCAAGTACTGAGATGCTGC	59.77	20	274	\N
23417_singlet_LS	(GCC)5	15	TTTTCCCTTGCTGCTGAAGT	59.993	20	ATTGGAGTGGACGCAGTAGG	60.134	20	198	\N
23442_singlet_LS	(GA)7	14	CTGCCTCCGCCTCATATAAA	60.188	20	ACGGTAAACATCCCTTTCCC	60.053	20	134	\N
23502_singlet_LS	(AT)6	12	GAGGGTGGAATGCCAGAATA	59.894	20	GGTTTAGACTCGCGCTCATC	59.985	20	183	\N
23592_singlet_LS	(GA)6	12	CAAGGCAATGGTGAGGCTAT	60.096	20	ACCCGCAGCTCATACATTTC	60.103	20	196	\N
23625_singlet_LS	(TCAGA)5	25	CAGGAACTTGGAGCCATCAT	60.073	20	CCACGTGCTGAAAGAAACAA	59.881	20	189	\N
23628_singlet_LS	(CCG)5	15	AAATCCTCCCCAAATTCCC	59.945	19	TCATAGATGGCCCTGTCCTC	60.034	20	281	\N
23684_singlet_LS	(TC)6	12	GGGAGGTAGCAGAGGAAGGT	59.699	20	TAACCCTAACGCATCCAAGC	60.096	20	248	\N
23712_singlet_LS	(CT)6	12	TGATGTCATTTTTCATGCCG	60.466	20	CAAAGCTGGAGACATGTGGA	59.831	20	298	\N
23713_singlet_LS	(CAA)5	15	AGCAGCCAAAGCTATGGAAA	59.982	20	CCAACTTGCTTGGGCTAAAA	60.236	20	102	\N
23961_singlet_LS	(CTC)6	18	GATGACAACCCCAAGTCGTC	60.372	20	AGTACCTGGTTCGTCGGTTC	59.065	20	195	\N
23982_singlet_LS	(GTT)5	15	TTTTGGTTCCTGTGGGTTTC	59.807	20	TATTCCAACCTTCTGGTGGC	59.933	20	243	\N
24028_singlet_LS	(GCG)5	15	CATACATGTCGGCAAACGTC	59.995	20	GGTCCTCCATAATGCGACC	60.296	19	248	\N
24177_singlet_LS	(GAA)5	15	ATTAGGAATCGGTGCCACAC	59.82	20	CTTCGACCAATTGGAGGGTA	59.926	20	117	\N
24305_singlet_LS	(CT)6	12	CAAAAACCCTAGCCCACATC	59.429	20	CCATCCTCTACGTTTTCGCT	59.336	20	155	\N
24435_singlet_LS	(TC)6	12	CCGAAATCATTCCCTTCAGA	60.006	20	TCATACATAACCAACTTCTGCG	57.863	22	189	\N
24643_singlet_LS	(CGG)5	15	GAAGGACCTGGGCGTCAG	61.819	18	GGAGTAAGACCCCGATCCC	60.667	19	139	\N
24784_singlet_LS	(CA)6	12	CAACAGGACGGAGCAAAGAT	60.255	20	CGTAGCTGAAGCCTTGCTTT	59.791	20	162	\N
24875_singlet_LS	(TCT)7	21	ATCGAATGCGTTCTGGGAC	61.032	19	CCGGACGATCAGGAACTAAC	59.55	20	100	\N
24937_singlet_LS	(AT)8	16	GTGTGGACCATGTACCAAAAT	57.156	21	CATCACCCTAGATGATGAATAACG	59.758	24	155	\N
24967_singlet_LS	(TC)6	12	TCTCAGGCTTTGCATTGTTG	59.988	20	TGTGGTGTCATCACCGAAGT	60.005	20	277	\N
25031_singlet_LS	(CGT)5	15	GTCTGAGTCATTGCCGCTC	59.521	19	ACCTACTCGCGGAAGAAGC	59.588	19	155	\N
25031_singlet_LS	(CTG)5	15	CGTCCTCATCGTCACCATC	60.063	19	CTTGGACGATCTGCTCCTTC	59.95	20	277	\N
25091_singlet_LS	(AC)8	16	TCAGCACAGAAGAACAAATGC	59.065	21	TCTTTATCGGGTGTGTGTGC	59.572	20	108	\N
25355_singlet_LS	(GTT)5	15	CCCAACTTGCTTGGGACTAA	60.103	20	GGGGCATAACCATAATGCTG	60.175	20	190	\N
25457_singlet_LS	(AAC)8	24	TGCTTGAATGCATTATCATCG	59.676	21	CTTTGGCTCATGTGGTTTCA	59.691	20	131	\N
25470_singlet_LS	(GCAAAA)5	30	GGCAGTGGAAGGATTAAGCA	60.214	20	CAGGACCAATGCCTAGAAGC	59.836	20	134	\N
25478_singlet_LS	(AG)6	12	GCAGCACGTTGTCTTTCTCA	60.183	20	TCATCAGCAAGTCGGTTCAG	59.984	20	211	\N
25902_singlet_LS	(TCT)6	18	TCGCAAGTTCTTCTTCCCTC	59.55	20	AAAGATGCATGAGAGACGGG	60.218	20	164	\N
25968_singlet_LS	(ACA)7	21	ACCAGATTGAAAACGGATGC	59.939	20	TTCCAGGGGTCTTTTTGTTG	59.942	20	257	\N
26038_singlet_LS	(GGA)5	15	AGTGCCGCCGAGTAGTAGAG	59.662	20	TTCTGCATCAGCTCCTCCTT	60.096	20	275	\N
26110_singlet_LS	(CAT)5	15	GTAGGGTCCTATCCCTCCCA	60.147	20	AGAGCGACATGCAGAGGAAC	60.564	20	185	\N
26333_singlet_LS	(GTT)5	15	CTAACCCAATTTGCTTGGGA	59.931	20	GGAAACCACAAGAACGTAGCA	60.161	21	233	\N
26537_singlet_LS	(GAA)6	18	TCATCGAATCGGAGGCTATC	60.141	20	TACAGAAGAACCGACCCGAG	60.246	20	175	\N
26576_singlet_LS	(AC)6	12	CTCGTCCATGGCAAGGATAC	60.483	20	ATGAGCTTGTCCAAACCGAC	60.119	20	234	\N
26715_singlet_LS	(TGG)5	15	CGGGCCTTGAATTCCTTTTA	61.252	20	CAAGTGAACGCCGATACTGA	59.864	20	275	\N
26726_singlet_LS	(TCT)5	15	TGGAGCCAGTTAGGGGTATG	59.948	20	CAGTTTGAAGCCATTGGGAT	59.933	20	299	\N
26849_singlet_LS	(CAA)6	18	CAATTCAGCAGGCAAGAGGT	60.397	20	TTTGGCTCATGTGGTTTCAA	60.088	20	106	\N
26854_singlet_LS	(ACA)5	15	TGGCTAAAGGTAACTAAACATTCA	57.235	24	TCCCCTTCTTTTTCACCCTT	59.912	20	146	\N
26871_singlet_LS	(AT)6	12	GCAGAACAATTCCACCCAAC	60.362	20	TGTAACAAGCAACGACCACC	59.615	20	254	\N
27068_singlet_LS	(CTT)5	15	TCGGAGTCAGAGTCGGAGAT	59.945	20	AAGAAGAGGTACCGACGTTCA	58.851	21	211	\N
27074_singlet_LS	(AAG)6	18	GGATGTGAAGGAAGGTGGAG	59.505	20	GTCCTGTATGCGATCCCTGT	59.957	20	287	\N
27088_singlet_LS	(GCA)5	15	CTTGGCCTCTTCCTTCTCCT	59.95	20	CTACTGGCCTGGTCTCTTCG	60.005	20	166	\N
27116_singlet_LS	(GTT)5	15	TCGTCTTTCGTTTTCCCTCT	58.909	20	CGATTTGCCCTTTGCATATT	59.928	20	285	\N
27278_singlet_LS	(CGC)5	15	CTCTTTCTTTTCTACGCCGC	59.248	20	TGTGGTAAGATCGGAAAGGG	59.926	20	231	\N
27383_singlet_LS	(GA)6	12	GCTTTAGCCATGGTCATTGAA	60.089	21	GAACCTCAAGTCCTCCGTCA	60.238	20	300	\N
27688_singlet_LS	(TTG)5	15	CAAACCCACCTCCAATTGAC	60.21	20	GAATGAAGGCCGAGTGAGAG	59.95	20	236	\N
27765_singlet_LS	(CCT)5	15	CCATGAGAGCTGGTAATGGC	60.624	20	ATTGGGTCCTGTGCAGAGTC	60.12	20	150	\N
27789_singlet_LS	(AG)7	14	TAACCTTAGCCAGCCACCAC	60.132	20	ACCTAGGGTTTCCATTTGGG	60.046	20	208	\N
27872_singlet_LS	(AG)6	12	AACGCCAAAGGTGAGAAGAA	59.853	20	CCGTACTGGCAGCAGTGTAA	59.928	20	119	\N
27979_singlet_LS	(AGA)7	21	GACTGTGCCATTACGACCCT	59.997	20	GCAGCTAGAATCAGGCCAAC	59.985	20	292	\N
27994_singlet_LS	(AT)8	16	GAAACTTAGTCCGTCTGGCG	59.875	20	ACGCAGAAATGTAAGGGCAC	60.14	20	155	\N
28034_singlet_LS	(TGC)7	21	TGAACACGTTCACACCCAGT	60.047	20	ACACACCACCAACAACCGTA	59.77	20	143	\N
28044_singlet_LS	(GCA)5	15	GATCTGAACCTCCTTCGCTG	59.95	20	CTGAGGCGGAGACATCATC	59.307	19	220	\N
28332_singlet_LS	(TA)7	14	ATCCTTATCACGCAGCCTGT	59.723	20	CTCGTCATCGCCACTGAATA	59.823	20	216	\N
28403_singlet_LS	(ACA)5	15	GGAACACCCAGCTGAACAAT	59.973	20	CCCAACTTGCTTGGGACTAA	60.103	20	197	\N
28419_singlet_LS	(TC)7	14	AACCGGTATGGTCTGCTCC	59.942	19	AACACGCGATCCAAACCTAC	60	20	153	\N
28594_singlet_LS	(GCA)5	15	CAAATCGAGCAGATCCAGGT	60.218	20	CATGCTTCATCAGCTGCG	60.257	18	100	\N
28635_singlet_LS	(GTT)7	21	CAGAGTCGATCAAACCAGCA	59.984	20	GGATGGAAGGATGCAGAGAA	60.158	20	221	\N
28756_singlet_LS	(TAC)5	15	TGAAAATGACGAGCAACCAT	59.127	20	GAGACAGGCGCAAGCTATTC	60.125	20	154	\N
28862_singlet_LS	(GGA)5	15	GGTGATCGAACCGGAGTC	58.969	18	TTCCATCTGCTTTTGCATCA	60.343	20	250	\N
28971_singlet_LS	(TC)6	12	GTGCTGAGCTGGACTGTCG	60.789	19	CTACCCACAAGGCAAGGAAA	60.103	20	212	\N
28983_singlet_LS	(GCT)5	15	AAGCAAAACGCTTCGAGAAA	60.131	20	GGCCATTAAGCATCTGTGGT	59.962	20	130	\N
29116_singlet_LS	(TA)6	12	ACACTGCCGGGAAGTACAAC	60.035	20	CGTCGTCATGTGTAGGATGC	60.144	20	279	\N
29196_singlet_LS	(CGG)5	15	TGTCAAAATTCCTTGCCTCC	60.051	20	ACTCGGGTAGGTGTTGAAGC	59.212	20	237	\N
29197_singlet_LS	(TC)8	16	CTCAACCACTGTCCACCTCC	60.563	20	CTGGCTTGAGCCTCCGAA	62.626	18	238	\N
29473_singlet_LS	(CCT)5	15	TTCCATCTGCTTTTGCATCA	60.343	20	TATGGCTTTGCAAATTGCTG	59.842	20	269	\N
29503_singlet_LS	(TC)6	12	TTGGAGTCTTGTAATAGGCCG	59.234	21	GGCCCTAGGCTATGGAGTTC	60.06	20	173	\N
29538_singlet_LS	(TA)7	14	GGAAGCCCTTGATTGCATAA	60.038	20	TTGTATTCATCTGAGGGCCA	59.075	20	183	\N
29592_singlet_LS	(TA)6	12	CCGTCCCGACCTTGTAGATA	59.948	20	AACTCAGGTTTGGTTGCTGTC	59.247	21	214	\N
29684_singlet_LS	(CAG)5	15	TAGGCAAAATGCTCTGGGAC	60.214	20	GAGCTTGAACAAGCATTCCC	59.82	20	109	\N
29779_singlet_LS	(GA)8	16	GCCCTTGTGCTCACGTAAA	59.856	19	ATCGCGAGATTCGGACAG	59.9	18	119	\N
29857_singlet_LS	(TCCCT)5	25	AAACCCAACCCCCTACTCC	60.037	19	CACCCTTCAATCCAAAGGAA	59.903	20	264	\N
29953_singlet_LS	(ACA)8	24	GCTGATCAATTGACGACACAA	59.713	21	CCCAACTTGCTTGGGACTAA	60.103	20	107	\N
30000_singlet_LS	(ACA)5	15	CCCACCTCATCACTGATTCAT	59.794	21	ATTCGTCCTTCGTTTTCCCT	59.94	20	181	\N
30155_singlet_LS	(CT)6	12	AGCACCCTCATTATCAACCG	59.955	20	TGTGACAACGACTGGCTCTC	60.03	20	272	\N
30178_singlet_LS	(TGG)5	15	ACCTTTGATGTCCCCACTTG	59.82	20	TCTACCGGTACATTGGAGGC	59.955	20	162	\N
30240_singlet_LS	(CCT)5	15	TAGCTACCACCTCCCCCTTT	59.955	20	TCTCATTAACGCCTGAGCCT	59.978	20	228	\N
30241_singlet_LS	(AGC)7	21	ACAGCTTAGCAAGACGGCA	59.755	19	CAAAAATTGAGTGTCGCTGC	59.469	20	108	\N
30474_singlet_LS	(CTT)7	21	TTGAATTCGTTCTGTTGGCA	60.234	20	GACGGAGTCGAAGGTGAAGA	60.386	20	181	\N
30600_singlet_LS	(AAG)5	15	CGTCGATGGTTACTGCAAGA	59.864	20	AACCCAAAGAAGGTCTGCAA	59.711	20	137	\N
30621_singlet_LS	(AAC)5	15	TATTGCTGGCAACTCCAAGA	59.42	20	AGGATAAGGGGAAGAGGGGT	60.144	20	161	\N
30687_singlet_LS	(CCA)5	15	CTCCGTGACTGTTGGGAACT	60.151	20	GTTCAACTGAACCCCACTGC	60.555	20	278	\N
30709_singlet_LS	(GCC)5	15	GGATCGTTTACCTTGCTGCT	59.34	20	GTGTCCACCTGGACGAAGTT	60.009	20	214	\N
30714_singlet_LS	(TGC)5	15	AATGATGACGGCGACCTAAC	59.962	20	GCTCAAGCAGCACAAGGC	60.874	18	263	\N
30769_singlet_LS	(GCG)5	15	CTCGCCTAAACCCTAACCCT	59.61	20	CCGCTGCATAAACTTGAGGT	60.27	20	117	\N
30991_singlet_LS	(TC)9	18	CTAGGATGATGGCTTGGGAC	59.508	20	AATCGATCCAGGGGAAAGAG	60.401	20	153	\N
31002_singlet_LS	(TTC)6	18	CTCGCTCCTATTTACGCTGC	60.138	20	GCAGGATCCAGCACTTTTGT	60.263	20	264	\N
31007_singlet_LS	(GTT)7	21	CCCAACTTGCTTGGGACTAA	60.103	20	TCAGCTGAATTTGTTGCGAG	60.134	20	263	\N
31025_singlet_LS	(CAG)5	15	AAGGCACAGAAGCTCCTCAA	60.134	20	CCAGCTTCCTTGACTTCGAC	59.989	20	160	\N
31055_singlet_LS	(GCG)5	15	AAACTCGAAACCAGGCGAG	60.382	19	GGGTCAGCTGTCTTTTGCTC	59.997	20	276	\N
31068_singlet_LS	(TGT)5	15	ATTTCCTTTTTGCTTGGGCT	60.075	20	AGCTGCTTTCAGATGGGCTA	60.118	20	169	\N
31166_singlet_LS	(AAAC)6	24	GCGACAGAGCGAGACTCC	59.808	18	CATGCCTGTAATGGCAACAC	59.995	20	267	\N
31226_singlet_LS	(TA)7	14	TTGGTTGTTAAATTGTTGTCGTT	58.515	23	GAGGTAGTTGGTTGGCTGGA	60.111	20	204	\N
31452_singlet_LS	(GGC)5	15	AGTCTCGAGGCGAGTCGT	58.643	18	GGAGAGGAAGGAAGAGGTGG	60.186	20	266	\N
31480_singlet_LS	(CGC)5	15	GTTGCTTCCTTGGCTGTTTC	59.859	20	ACGTCACCTTCTCTTGACGG	60.298	20	228	\N
31498_singlet_LS	(CGG)5	15	CCTATCTCCACTACCGCGTC	59.717	20	AAGCTAGGAGCAGCCATTGA	60.118	20	300	\N
31609_singlet_LS	(AGC)6	18	CCCCCTTTTGAGCTTTCTTC	60.18	20	ACCTCTCTTCTCCGTTGCTG	59.598	20	120	\N
31683_singlet_LS	(TA)6	12	CCGTGCTGAATCGCCTATTA	61.113	20	GCAGGACGCCTCTCTCTAAA	59.717	20	169	\N
31692_singlet_LS	(AGA)6	18	GCAGTTAATTAATTCCACGCAA	59.176	22	ACCTCGTGCCCATACTCAAG	60.134	20	157	\N
31780_singlet_LS	(TGC)5	15	AATCAATTGCTGCTGTTCCC	60.081	20	CACTCCGGCACTGTCAACTA	59.897	20	219	\N
31827_singlet_LS	(TC)6	12	TTCATAATCAAAATTACTGTTTTAGGC	58.361	27	ATCATGTCTGCTGCATCTGG	59.819	20	195	\N
31860_singlet_LS	(AT)10	20	CGGATCACATCAACCAAACA	60.367	20	CAGTTACTGGAGCGAATGTGA	58.937	21	183	\N
32062_singlet_LS	(AGG)7	21	CAAGCTTCGTCAGGTCATCA	59.984	20	AGAACAGCTGGGGTTGTGTT	59.622	20	205	\N
32120_singlet_LS	(GTT)6	18	CCCAACTTGCTTGGGACTAA	60.103	20	TCATGCCAAACAAATCCAGA	60.049	20	135	\N
32173_singlet_LS	(TC)7	14	ATGATTCTGAGCCCAGTCCA	60.622	20	CAGGGCGGTCTCTCACAC	60.415	18	151	\N
32228_singlet_LS	(CA)6	12	CCTGAGAAACTGATCACACCAA	60.149	22	GGTTCGAGTGCTGGGAGTAG	59.867	20	188	\N
32399_singlet_LS	(CGG)5	15	AAGCACAGGTGGATCGTTCT	59.727	20	CTCCTACCAGTCGTGCTTCC	59.867	20	172	\N
32494_singlet_LS	(AT)6	12	GAGAAGATTCTCCACCGCAC	59.81	20	AGCCCGACATTTTCTGCTTA	59.845	20	138	\N
32550_singlet_LS	(GT)6	12	TGGTGTTATTTTGTTGGCGA	59.969	20	TCCGTGTCTCAAACAGCAAG	60.025	20	132	\N
32654_singlet_LS	(GTT)5	15	TGGTTTCATCTCTAGCCTACCC	59.615	22	GGAAACTGCTACTGCAAGGC	60.022	20	149	\N
32667_singlet_LS	(GGC)5	15	ATAATGTCGTCGAGGCCAAC	59.962	20	CTATCGCCAGATGATGCCAC	61.583	20	164	\N
32680_singlet_LS	(GGC)6	18	GCAACGACTCCAGCTTTACC	59.882	20	TCATCTCTGCTCGCTACCCT	60.119	20	284	\N
32742_singlet_LS	(TA)6	12	GAAAAACCCGTCTCCAAACC	60.703	20	TCTCAATTCATTGCACGCTT	59.425	20	157	\N
32755_singlet_LS	(ACA)5	15	TTTGACTCTTCCCAATTGCAT	59.56	21	CCCAACTTGCTTGGGACTAA	60.103	20	153	\N
32786_singlet_LS	(GGC)5	15	CAAAAGGTAGCAGCACAGCA	60.195	20	GTCGTCGAACGGGTCCAG	62.744	18	213	\N
32909_singlet_LS	(AGG)7	21	GGGCGACTACTCCAACCATA	59.955	20	AACATTGGACCCAGCTAACG	59.993	20	153	\N
33038_singlet_LS	(TA)7	14	GAGGTCTGTCGGCTCGATT	60.365	19	GCACGTCTCCAAAGGAAAGA	60.375	20	285	\N
33047_singlet_LS	(TGC)6	18	GCTGCTGATTCTTGTGGTGA	59.992	20	CACAAGTTTGTCGACCCCTC	60.545	20	117	\N
33072_singlet_LS	(GAT)6	18	TGACGAAGATGATATTGAAGTTGA	58.766	24	CCGTGGAGCATACCACTTTT	59.993	20	114	\N
33096_singlet_LS	(CCG)5	15	TTCGTCTACCACCGACCACT	60.567	20	TTCCTCCTCGACGGCTACTA	59.971	20	299	\N
33411_singlet_LS	(ACA)5	15	AGCATTTCCCTGCATTTCTG	60.214	20	ATTGTCAGTTGGCTGCAGTG	59.905	20	300	\N
33445_singlet_LS	(TTG)5	15	GGATCAGGTAAGAGAGGGGC	60.037	20	GACTCCTACCACGCAGCAC	59.436	19	174	\N
33457_singlet_LS	(TTC)6	18	TTTCTTCCACAGGAGACGCT	59.989	20	TCAAAGCTGTGTTTGATGCC	59.847	20	127	\N
33573_singlet_LS	(TC)6	12	ACGAGTTCATTTCGGCAACT	59.74	20	GCCTGCAGAGAGATACGGTC	59.981	20	127	\N
33574_singlet_LS	(GCT)5	15	ACATTAGCAGGGCGAACAAG	60.27	20	GAGGAGGTCCCTTCGTCAC	59.628	19	215	\N
33648_singlet_LS	(GTT)7	21	CCCAACTTGCTTGGGAATAA	59.931	20	CAGAGGGGATCACGTGCTAT	60.096	20	122	\N
33701_singlet_LS	(GAT)8	24	CCACCTGCTGACCAAGAACT	60.298	20	TCTTGTCTGATCCCGGTCAC	61.083	20	106	\N
33910_singlet_LS	(TCC)5	15	CTTTCGCCGCCTGATTATTA	60.185	20	GCATTCCAACGAAGAGAAGC	59.962	20	291	\N
33933_singlet_LS	(CAA)7	21	TTGGGTAATTGAGCCTGTCC	59.933	20	CCCCAACTTGCTTGGGTACT	61.282	20	253	\N
34103_singlet_LS	(CGC)5	15	GCGAGAACACACAAGACAGC	59.628	20	TAAGCTCAACTTTCGCAGCA	59.895	20	265	\N
34231_singlet_LS	(TCG)5	15	TTGCTAAACATTCGCTGCAC	60.021	20	GACGATGAGGACGAGGACC	60.637	19	283	\N
34293_singlet_LS	(ACT)5	15	ATGCCCCACAAAGTTCTACG	59.993	20	GGGTCCGTCGTTGGTAGTAA	59.853	20	116	\N
34413_singlet_LS	(GAG)5	15	GCAAGAGGACGACCAGGC	61.981	18	CGGACGATCATCTCCAATCT	60.034	20	271	\N
34455_singlet_LS	(GA)7	14	TTTTTGTTCACACTCGCAGG	59.881	20	GGGAAGGAAGAGAAACGGAA	60.549	20	220	\N
34515_singlet_LS	(TTG)6	18	CCTACCCCAACTTGCTTGAG	59.728	20	TTGGCACTGAATCTTTGCAG	59.988	20	109	\N
34558_singlet_LS	(CTC)7	21	CTACGCCGTTATCTGCAACA	59.895	20	TCTGCTCTTGTTTGGTCGTG	60.025	20	268	\N
34638_singlet_LS	(GCG)6	18	GAGCAGCGGCTGTAGTCAGT	60.764	20	TAATCTGCTCCTCCTTGCGT	59.978	20	160	\N
34649_singlet_LS	(GCG)5	15	GGATCGACTCGTGAGCTTCT	59.56	20	GTGCTTGTCCTCCACCAGAG	60.861	20	236	\N
34809_singlet_LS	(CTT)5	15	GGGCTTCTCATTCTGCTCTG	60.096	20	AATGACTCCAGCCACAAAGG	60.111	20	159	\N
35002_singlet_LS	(CCT)5	15	GTTGGGCTCTTCTTCGTCCT	60.766	20	CAATGTGAGCCATTGTGTCC	59.967	20	252	\N
35359_singlet_LS	(AGAAC)5	25	CCAATTGAATCCAACAGCAC	58.976	20	CATGCCCTGTCCCAAGTAGT	59.989	20	218	\N
35442_singlet_LS	(CT)6	12	GAAAAACTCTGCTCCCCTCTC	59.452	21	AGAGGAGGTGAGGTGGTGG	60.096	19	151	\N
35695_singlet_LS	(CT)7	14	GTTAGCCAACCCTACCCACC	60.61	20	CCTACAAGGTCGGAGCAGAG	60.005	20	128	\N
35936_singlet_LS	(GA)6	12	CAGTCTGCCCTTTAGGCTGT	59.496	20	CTCCAATCCACCGCACTC	60.205	18	161	\N
36048_singlet_LS	(CTG)5	15	AAGTGGTTGCCCTGATTTTG	59.971	20	AGCAACTTCGCTCATCAATGT	59.896	21	155	\N
36483_singlet_LS	(GA)6	12	TTTGCTCCTCTGCTCGCT	59.967	18	AGAGAAGCACGGCAAGTTGT	60.058	20	204	\N
36866_singlet_LS	(TA)8	16	TAGGGGTGGTCTTATCCCCT	59.646	20	CGTTTGACCATTGTCTTATCCA	59.861	22	107	\N
36911_singlet_LS	(TCC)5	15	CCTCGTCTTCGTATTCCTCG	59.83	20	GTCCATTACGGGGTTCCTGT	60.999	20	179	\N
36947_singlet_LS	(CAT)8	24	GCCTTAGAGCAGTCTGGTGC	60.164	20	GGTGGTGAAGGAGAGGATGA	60.048	20	241	\N
36971_singlet_LS	(GTA)6	18	GCAGCTGCGGGTATGTATCT	60.265	20	TCTTCTCCTCAAGGTCAGGG	59.375	20	139	\N
36972_singlet_LS	(GTT)6	18	TTGCTTGGGACTAAAAGGCT	58.973	20	CCCTTTTCGAAGCAAGTGAG	59.986	20	102	\N
37082_singlet_LS	(AT)6	12	TCTTGCTAGGATCTGCAGCC	60.646	20	TGGCAATGCATGTGGTACTT	59.995	20	144	\N
37191_singlet_LS	(GCA)5	15	CTTTTTCCGCATCTCCACC	60.588	19	GAGGCAAGAAGGAGCAACAG	60.134	20	197	\N
37202_singlet_LS	(GGA)5	15	AGGAAGCCTAGCAGGTGTCA	60.012	20	ATCCTCTCTCTCCGTAGCCC	59.801	20	252	\N
37438_singlet_LS	(AG)6	12	ACCTTTTTACTTCCCCGAGC	59.593	20	GCCAACACGAAGACCAAAAG	60.668	20	146	\N
37442_singlet_LS	(AC)8	16	AGGAGCCGTACACTACCACG	60.193	20	ACTGTGCTGCTGGTTCCTG	60.038	19	102	\N
37707_singlet_LS	(CATT)5	20	AGTGACGGTAGGGAGAGCAA	59.867	20	ACGTTCGACCTAGGTGCTGT	59.792	20	269	\N
37982_singlet_LS	(AT)8	16	TGAGTCACGGCATACCAGTC	59.707	20	TGCAACATCTTCGCCTAGAA	59.566	20	131	\N
38128_singlet_LS	(TA)6	12	TCGAAGATGCAGGAAAAACA	59.395	20	CGCTCCGGTGAGGTTAGTAG	59.891	20	173	\N
38193_singlet_LS	(AAC)5	15	CTGATGAAGATATGCTGCAGGT	59.364	22	CCCAACTTGCTTGGGACTAA	60.103	20	157	\N
38388_singlet_LS	(CCA)5	15	AGATTCCGTTGCTACCTTGG	59.195	20	GATCTCCCGTCATTTCCTGA	60.011	20	200	\N
38391_singlet_LS	(TGT)7	21	TAAAAGGCTTGGTTGCTGCT	60.018	20	CCGGGATTTGTAACTCAGGA	59.926	20	110	\N
38651_singlet_LS	(CAC)5	15	GATGCAGCATGGTCAGGG	61.264	18	AAATGGGGAAGCTGTTCCTT	59.94	20	179	\N
38752_singlet_LS	(AAG)5	15	ATTCAGATTCGGATTCCGTC	58.937	20	TTCTTCCTGGACGACGACTT	59.844	20	184	\N
38933_singlet_LS	(GGT)5	15	CCCAAAGCGTTCAGAAGAAG	59.986	20	CTCCAAAGTAGTTGCTCGCC	60.015	20	170	\N
38989_singlet_LS	(AT)8	16	CAACTCCAAGGTCTGCTTCC	59.844	20	ATGAAGCCGAGAACATTTGC	60.221	20	229	\N
39043_singlet_LS	(GGT)5	15	GTGGAGAACGAGAGGCTGAC	59.993	20	TCCACACCATTGACTCCAAA	59.935	20	124	\N
39122_singlet_LS	(GCA)6	18	GCCTACCGGGGCTAGAGTC	61.13	19	TGGCATCTTCGAGAGAGGTT	59.95	20	151	\N
39145_singlet_LS	(AT)6	12	ACAGCAGTTGCACAGTCACC	59.948	20	TACCGTAGCACGCACTGTTC	59.935	20	199	\N
39220_singlet_LS	(GCG)5	15	CTCTCCCCTTCCTCTGCTTC	60.468	20	AACAGCGACCTTCCTTCAGA	59.989	20	138	\N
39228_singlet_LS	(AG)6	12	TCCTACTGAATGGGCAGGAT	59.508	20	GTGCACTACGTGCGTTCATT	59.794	20	206	\N
39257_singlet_LS	(CAA)7	21	GGCTCTTTGATCCTGAAACC	58.717	20	CCTTCCTTGTTGTGGCTGTT	60.149	20	192	\N
39336_singlet_LS	(TCT)5	15	GGGGGAACCTTCTTTCTTCT	58.641	20	CCTCCAGTTTTGAAGCCATT	59.17	20	106	\N
39406_singlet_LS	(AT)6	12	CCTTAACGTTCGAATTCCTGA	59.211	21	CACCTTTTGATGGTGAGTCTCTT	59.668	23	197	\N
39429_singlet_LS	(CCA)5	15	ACAGTGAGCAGAGGAACCGT	59.907	20	ATCCTCGCCAATGAATGAAG	60.036	20	160	\N
39461_singlet_LS	(AT)6	12	CGGTGGATTGTTTGAAGGAG	60.486	20	TGGCTGTGCAACTCTACAGG	60.049	20	181	\N
39575_singlet_LS	(TTA)6	18	CCACTTTTCCATCTTTTGGC	59.546	20	CAATGGCATGTCAAATCCAG	59.924	20	197	\N
39631_singlet_LS	(AG)8	16	AGGAGGAATTGGATGTCACG	59.927	20	CACCTCCGACAAAAAGAAGG	59.705	20	143	\N
39729_singlet_LS	(CGTA)6	24	GGGATGAGGCGTCTAAATTG	59.528	20	CTATATGGCGAGAGTCCCGA	60.192	20	136	\N
39896_singlet_LS	(ACA)5	15	AAGGGGGTGTTCCATTTTTC	60.032	20	TCAGCTCTAGCCTACCCCAA	59.971	20	181	\N
40042_singlet_LS	(CTG)5	15	CCGGAATTTTGAAGGATGAG	59.5	20	GAGAACCAGATGCAGCAACA	59.992	20	109	\N
40101_singlet_LS	(CTG)5	15	GACCAGTTGGCTGGTGCT	59.827	18	GCCATGTATCCTGGTCCACT	59.81	20	146	\N
40205_singlet_LS	(AGC)7	21	CTACCTTTGACACCTCAGCC	57.387	20	GCTCAAGCTGAAGCTGCTGT	61.027	20	103	\N
40210_singlet_LS	(CGC)6	18	TTGAAAGACAAACGCACAGC	60.035	20	AACGGGCTAGTGGATGACTG	60.134	20	220	\N
40405_singlet_LS	(AG)12	24	GCAGGTGCAGGTGTATCAAG	59.318	20	ATCACCAAAACGACCGTAGG	59.853	20	157	\N
40533_singlet_LS	(CG)7	14	AGCAGTCGGGAGGGAGTAG	59.415	19	TGCCCCTCAAATAATCCTGA	60.405	20	216	\N
40618_singlet_LS	(CT)8	16	CCTACCACGCATCTCTCTCC	59.827	20	CTATATTCCACGGCTCCTGC	59.691	20	132	\N
40692_singlet_LS	(AT)10	20	GAAAACCAGAATCTCAAAACCTT	57.89	23	TAGAGCTAACCGAGGGGAGG	60.714	20	118	\N
40738_singlet_LS	(ACA)6	18	CATGCAAGGATGAACATTGG	59.924	20	CCAACTTGCTTGGGCTAAAA	60.236	20	121	\N
40825_singlet_LS	(TA)7	14	TTTTGTTGGTTTCTGAGTGGTT	58.65	22	CAAGGTCTTGTTTTTGGCTCA	60.269	21	250	\N
40895_singlet_LS	(CT)7	14	TTCCTCGTCCTCGACTTGTT	59.844	20	AGCTTCCATGCTCGATGAAC	60.37	20	211	\N
40963_singlet_LS	(TCA)5	15	GAATGAAACTCATCACCGCA	59.654	20	TGGTCATAATGCTTATCAAATCA	57.247	23	187	\N
41052_singlet_LS	(GCG)5	15	CCCGACAGCAGTTCAGTACA	59.897	20	CTTCCTCGCCATCTCTTGTC	59.95	20	150	\N
41214_singlet_LS	(TTG)5	15	TTCTTGTGGGCTTCATCTCC	60.195	20	GGCTGCCCTTTTTGGTTTAT	60.312	20	119	\N
41244_singlet_LS	(TTG)8	24	GGAAGTGGCTCCATCGAA	59.718	18	CCAAAGGAACCCCTCACC	60.294	18	144	\N
41308_singlet_LS	(AT)7	14	TCTGGTATTTTCGCCCAAAC	59.938	20	CAAGGGCAACTACACGTTCA	59.758	20	238	\N
41359_singlet_LS	(ACA)5	15	CGTCTCAGGAGCTACAACTCG	60.2	21	TCGTCCTTTGTTTTCCCTTC	59.146	20	195	\N
41410_singlet_LS	(ATA)6	18	GCTTCTTCATCACCAGCTCC	59.957	20	TGGTTTCTAGATCCACTCTCTCTT	57.746	24	120	\N
41643_singlet_LS	(GCT)5	15	GAAGCTTTTTCTTCGTCCCC	60.187	20	GTTCTGGAACTGGAACTCGC	59.851	20	206	\N
42224_singlet_LS	(CCG)5	15	GGCAGGTGATAGGTAAGCGA	60.235	20	GTCGTCATCATCAAACACGG	59.967	20	232	\N
42459_singlet_LS	(GCC)5	15	CCAAGGCAATGCTAAGGAAG	59.839	20	ACCTGGGTTAGCTGGAACCT	59.994	20	191	\N
42733_singlet_LS	(AT)8	16	TTTCTCAAATGGGGTTTTCG	59.91	20	CGTCGATGTCGAATGATGAA	60.631	20	152	\N
42920_singlet_LS	(ACA)5	15	CGACTCTGACTCCGATGATG	59.367	20	AGGTAGTCGGAGATCATGGC	59.119	20	144	\N
43021_singlet_LS	(TC)7	14	CAGTCATCACCGATCCATCA	60.496	20	GCATACGTCTGGTCGCCTAC	60.688	20	162	\N
43168_singlet_LS	(TC)6	12	ATTAAAAGCGGTGTGGTTCG	59.996	20	CCTTCCTCCGAATTCATGTG	60.452	20	191	\N
43211_singlet_LS	(TCT)6	18	TTATTGCGCTCTCCTTCCTC	59.551	20	AGCTAGCTGCAGAGGTTTCG	59.92	20	136	\N
43472_singlet_LS	(TTC)7	21	GTAGAGGCGCGAGTCGTAAG	60.176	20	AGCTTCATTGCCCTTCTCAG	59.574	20	213	\N
43585_singlet_LS	(ACA)5	15	TTATGACTGAGCCCCTCTGG	60.21	20	GCGCACCCACTATATGGAAT	59.813	20	165	\N
43628_singlet_LS	(GGA)5	15	AATGGCAGCTCGATTTCCT	59.788	19	ACTCGATGGAGCGCAGAG	60.255	18	147	\N
43684_singlet_LS	(GC)7	14	CAATGTCGTCCACCTGCATA	60.539	20	CTTGTGGGTCTTCTTGACGG	60.68	20	261	\N
43882_singlet_LS	(AG)6	12	TTGTAGCGACGTCAACTGCT	59.664	20	GTTGGGGGTTGGAAGAAGAG	60.852	20	100	\N
44225_singlet_LS	(AT)7	14	TGATGTGACTATTGATTTGTGCTG	60.06	24	AAAGGCGCAAAGAGTTCTCA	60.132	20	204	\N
44275_singlet_LS	(TC)6	12	ATTAAAGCTCCTTCGCCGAT	60.191	20	GATACGGCGAGAATTACCGA	60.06	20	179	\N
44374_singlet_LS	(TGGA)6	24	GATGAGATCATGGGAAGGGA	59.821	20	ATCAGCAACACCAGACATGG	59.551	20	101	\N
44447_singlet_LS	(AGC)5	15	TGAGAACAAGCTAGACCGCC	60.538	20	ACCTACATCTACGCCAACGC	60.162	20	209	\N
44550_singlet_LS	(GCC)6	18	ATCTCCGTTCCTCACCGAC	60.064	19	CAGCTAGGCGGATCTAATCG	59.96	20	198	\N
44694_singlet_LS	(CGG)5	15	CCATGTCGATCGTCAAGCTA	59.823	20	AGTCCAGAAGCCCACAACAC	60.159	20	149	\N
44954_singlet_LS	(ACA)6	18	CCATGAACCCAACAAACACA	60.255	20	CCCAACTTGCTTGGGACTAA	60.103	20	227	\N
45041_singlet_LS	(AAG)5	15	AGGGCGAGGGTAAGAAGAAA	60.2	20	TCAGAGTCGTAGATGTGCCG	60.008	20	215	\N
45056_singlet_LS	(TTC)6	18	TTGTCCTCCCTCATCTGACC	60.048	20	CCCACCCAGTACGAGAGAGA	60.252	20	123	\N
45101_singlet_LS	(GCG)6	18	GAGCAGAGCAGGGAGGAAG	60.23	19	CGCCGCCATTTCTCTCTT	61.43	18	105	\N
45201_singlet_LS	(CTT)5	15	GGAAGTCGAGGTCGCTGA	60.071	18	CAGCAAGGGTGACAACAAGA	59.873	20	108	\N
45356_singlet_LS	(CAG)9	27	CTCTCTTTCGGATCGTCGG	60.887	19	AGCTGTTGCTGTTGCTGCT	59.945	19	180	\N
45468_singlet_LS	(GCC)5	15	GTGCCTCCTCATCGAAGAAC	59.81	20	GACGAGGACGACTACGAGGA	60.408	20	203	\N
45746_singlet_LS	(CGC)5	15	CGGACGGTAACAACAACGTC	61.381	20	GTCCGTGTGAGCAGCGTC	61.707	18	186	\N
46137_singlet_LS	(CCT)5	15	AGCCTCGTCGGCGTTATG	62.312	18	CTCTGTGAACTCCTCCTCCG	59.978	20	122	\N
Contig98_RC	(ACA)7	21	TTGCGCATACAGTTGGGTTA	60.133	20	GCTGAGTTTGGGTGGTGAGT	60.159	20	151	\N
Contig198_RC	(CT)6	12	CAAAGGCCTACTCGGACTCA	60.388	20	CCTTTGCTGCTCCAATCTGA	61.455	20	105	\N
Contig298_RC	(TCA)17	51	TTCAGGCGTCGTTTTTATGA	59.301	20	GCTGCTGCTGCTAATGATGA	60.274	20	178	\N
Contig388_RC	(AC)7	14	TTCCCTCCACTGCTAACTGG	60.246	20	CGTGTTGCAGAAGATCAGGA	59.984	20	207	\N
Contig433_RC	(CAT)5	15	TGCAACCACTACTCGTCGTC	59.905	20	TTACTGCCTCGCTGACTCCT	60.156	20	155	\N
Contig491_RC	(TA)6	12	CGACCCCTTCTTTGTTCTCT	58.376	20	TTGCGACCTCGTAACATGAC	59.722	20	273	\N
Contig518_RC	(AG)6	12	CTGCATTTGCCACAATCATC	60.08	20	CGTTTTTCCTTGCAATTGGT	59.975	20	288	\N
Contig574_RC	(ACCAA)5	25	GTGACCGACCCATAGCCTAA	59.955	20	TGGAGATTTTCTAGTCGCCG	60.344	20	222	\N
Contig771_RC	(TGT)5	15	ACGAGACTAGTGGGGTGGTG	60.026	20	ATGGTGAACACAAGGCACAA	60.008	20	189	\N
Contig1218_RC	(CAC)6	18	ACAACTGGACCTTTGGCATC	59.973	20	TGACTCGATCAGAACACCCA	60.246	20	117	\N
Contig1373_RC	(GA)9	18	CGAATTGAAGCATGAGCAAA	59.953	20	TCGACGAGTACCTCCTCTCTTC	60.016	22	279	\N
Contig1559_RC	(CT)8	16	TCGGACTCAAGCAGAAGTTG	59.161	20	AGTCCGAGTAGGCCTTTGCT	60.403	20	109	\N
Contig1655_RC	(TTG)6	18	GTTTTGGGTGGTGAGCAGTT	60.012	20	ACCGTCAGATGGTGAACACA	60.005	20	101	\N
Contig1660_RC	(CAA)5	15	CCACTCATAAGCATGATGACAAA	60.011	23	CGTTTGTTGTGTCTGGGGTA	59.46	20	141	\N
Contig1732_RC	(TG)6	12	TTCGAAATAGCCGATGATCC	60.001	20	CAATGAAAGCCCTCTTTTGG	59.679	20	235	\N
Contig1791_RC	(TC)8	16	AGAGGCGAGTGAAGAAGCAG	59.891	20	GAATCGAATGGAACGGTGTT	59.797	20	148	\N
Contig1888_RC	(TA)6	12	ACACAAAACACGCACACACC	60.533	20	TGTGTGTGTAAATGTACGCATGT	58.958	23	210	\N
Contig2291_RC	(GA)6	12	CACGATTCGAACAAGTGGAA	59.691	20	TACTCTCCAGCTCCAAGGGA	59.943	20	200	\N
Contig2389_RC	(TC)8	16	GGCCGTTTCTTCTAGCACTG	60.015	20	ATGATCAGGGCGTCGTCTAC	60.104	20	173	\N
Contig2519_RC	(TCGG)5	20	ATAGGCACGTGGGTCAACAT	60.263	20	ACCCTAGGTGATGCAGCAAT	59.579	20	155	\N
Contig2579_RC	(CTG)5	15	TCTGTACTGGACTAGCGAATGC	59.545	22	TAAGCATAGTGATGTGCGCC	59.862	20	154	\N
Contig2668_RC	(TC)6	12	CGGGTCAGTCTTACTGAGCTTT	59.943	22	TACCCCACGAGATATCGACC	59.773	20	114	\N
Contig2734_RC	(ATC)8	24	CCATCCATGACTGGACTTCA	59.473	20	AGGTGTATTTGATGGAGCCG	59.955	20	256	\N
Contig2737_RC	(GCA)5	15	GTTCCTGAACTGGTTGCTCC	59.703	20	TACCCTGTTTGGCTGTTTCC	59.971	20	202	\N
Contig2813_RC	(CT)7	14	GGCCTTTGCATGTCTAGGAG	59.836	20	GGGTACGAGCCACTTGAGAG	59.867	20	184	\N
Contig2859_RC	(TCG)5	15	CAAGCACTTACCGCAAGTCA	60.05	20	AAGACAAAAATTGCCGGATG	59.938	20	269	\N
Contig2880_RC	(TGG)5	15	GCCATCAGACCTCTATCCCA	60.034	20	GCCTGTCCAGATATGGCATT	59.923	20	120	\N
Contig2885_RC	(AT)7	14	CCAACCTGAAGTGTTCGGAT	59.966	20	TGTAATTTGTTGAATGGATGGTG	59.617	23	190	\N
Contig2886_RC	(GA)6	12	ATGCTTCAACGGTATCCGAG	60.096	20	ATCTTGATTTCACGCCTTCC	59.129	20	177	\N
Contig2935_RC	(CTT)5	15	TGCTCGCCTCTTCAGTTTCT	60.277	20	CGCGTTTCGTAAAAGAGGAA	60.368	20	172	\N
Contig2944_RC	(TG)9	18	TCAACCCCATCACCTCTTTC	59.903	20	AAACACGCAAGACTGACACG	59.946	20	286	\N
Contig3053_RC	(CTC)5	15	CAGCTCAGCTCTTAAGGCCA	60.807	20	ATCTTGGCATCTGAGCAAGG	60.362	20	208	\N
Contig3247_RC	(ACA)5	15	AAATGCGTGGTTGACCCTAC	59.859	20	TTTTGGCTCATGTGGTTTCA	60.088	20	289	\N
Contig3376_RC	(TC)6	12	AATTGGATAACCTACCCGGC	60.041	20	TAATCTCCTGGCTCGAGGTC	59.386	20	129	\N
Contig3419_RC	(TG)6	12	CGTGTGCCTATCGTGAGAGA	60.008	20	ATATCGGGGGAGTTCTCGAT	59.75	20	203	\N
Contig3500_RC	(CAC)5	15	CCTCATCCTCATCATCACCA	59.425	20	AATGTGGAAACGGTTGCTTC	59.978	20	109	\N
Contig3549_RC	(GCG)5	15	GATACGTTCCGCTTCTGCTC	59.985	20	CTGAAGCTCTGCACCACG	59.237	18	195	\N
Contig3773_RC	(GTG)5	15	TGTAGGGTTTACCAATCGGC	59.823	20	CAACAATTTAAAAGACGGATGGA	60.219	23	188	\N
Contig3945_RC	(ACA)5	15	AAACTTCATTGGCGCTGAGT	59.882	20	TCCCAACTTGCTTGGGATTA	60.439	20	118	\N
Contig4016_RC	(TTG)6	18	TGTGCTGCTCGCAGAACTAC	60.356	20	CAGCGGCAAGAACAAGAATA	59.062	20	252	\N
Contig4210_RC	(GTT)5	15	TGGCTTGCATCAGTTGAGTC	59.992	20	AATAGGCAGCATTTTCCCCT	59.93	20	206	\N
Contig4295_RC	(GTT)8	24	TCTTGTCTTTGCTCGTGTGG	60.025	20	AGAGGAAAGACGCACCTTCA	59.989	20	299	\N
Contig4384_RC	(AT)8	16	CCCACGACTTCAGGTCATCT	60.112	20	CATGTCTAGCCTAAGCCCCA	60.227	20	198	\N
Contig4560_RC	(TC)10	20	TGGGCTGAAAATAATGCACA	60.073	20	GACTCCTAAAACAAAAGAAAGAAAGAA	59.071	27	251	\N
Contig4680_RC	(AG)9	18	ATCCGAGTGCACTTTCTGCT	60.02	20	AGCAGGACCAAAATAGCTTCT	57.276	21	106	\N
Contig4687_RC	(AT)9	18	TCCAGCTAGCTTCTTTTTGATTG	60.03	23	TGCCAATCCCAGATAATGTGT	60.207	21	220	\N
Contig4737_RC	(AT)6	12	CGGCTCAAGCTTGCTCTACT	59.92	20	GGAAACTAAAAGGAAAATACCAAGAA	59.427	26	191	\N
Contig4815_RC	(AAC)6	18	CAGGAACAGCCAGTGCAATA	59.864	20	CATCAGTTGTGTCTGGGTGG	59.997	20	115	\N
Contig4830_RC	(TA)6	12	GTTGGTTGGCACGGTAGACT	60.035	20	AAATGCTTGTTGCCGGTTAG	60.131	20	242	\N
Contig4906_RC	(CTG)5	15	AGAGGCGAGCGACTGTGTAT	60.043	20	CAAGACCGTGAGTCTCCCAC	60.713	20	295	\N
Contig5340_RC	(AT)6	12	TTCGTAGCTGTGGTCTGTCG	60.049	20	CGACTAGGGGCTGATATGGA	60.051	20	267	\N
Contig5520_RC	(TG)7	14	GTAGTTCCTGATGTGGCCGT	59.997	20	TGGTACTGATGTGACCAGTGTG	59.513	22	238	\N
Contig5582_RC	(GA)6	12	GCGGAAGCAGAAGAGAAATG	60.096	20	GGCTTCGCCATATTGTTGTT	59.967	20	142	\N
Contig5687_RC	(GTT)7	21	CCCAACTTGCTTGGGACTAA	60.103	20	TGGCTTTAAATTCCATTGGC	59.907	20	213	\N
Contig5872_RC	(AT)6	12	TTTTCAGGGCTGATCCATTC	60.014	20	GGATGAACCGAACGCTAAGA	60.214	20	189	\N
Contig5879_RC	(CTA)5	15	CAAAGCAAACTGATCGCGTA	60.014	20	GTATCAGGAGGCAGGTGAGG	59.679	20	215	\N
Contig5965_RC	(GTT)5	15	TCGCGTTGTGGTTTTGTTAG	59.769	20	GCAGGGATGGTCGAATTAAA	59.901	20	291	\N
Contig6172_RC	(GA)6	12	AGCCGACTTTGAAGGAGACA	59.989	20	GTGCCGACATGTTTGACAAC	60.016	20	203	\N
Contig6326_RC	(ACG)5	15	GCGTCTCTCTCTCTTCACCC	59.131	20	ATCTGCCGGTACTCGTGGT	60.549	19	187	\N
Contig11612_LC	(TCC)5	15	GAATTGGCCAACGGTGAG	60.048	18	CTCCTCCTCCTCCCCCTC	61.109	18	269	CDS
Contig6445_RC	(CAC)5	15	GGGGAGTAGGCAGCTCTCTT	59.979	20	TGGTGCTGGAGTAGACGATG	59.855	20	190	\N
Contig6499_RC	(TCT)16	48	CACTCAAAAGGGCAATTAGCA	60.25	21	GCGATGAACAAGAAAGTAGGTG	58.906	22	267	\N
Contig6703_RC	(AG)7	14	AATCGAAGGGCGTGATAATG	59.923	20	TGTTTGTACCAATTAGCCGTTG	59.925	22	198	\N
Contig6728_RC	(CTTT)5	20	GGATGAATCCAGACAAACAGC	59.546	21	GGCTTGAACCCACCATTTTA	59.801	20	209	\N
Contig6969_RC	(AAAGG)5	25	GATGCCATGAATTGTGCAAC	59.939	20	TCATCGGTTTGGTTTGGTTT	60.206	20	271	\N
Contig7026_RC	(TC)6	12	GGCTTTGCCTTGATGTTGTT	60.118	20	ACAAGAATGACACCTTGCCC	59.973	20	102	\N
Contig7228_RC	(TA)8	16	TTAGCATCCGTACGCTTGTG	59.895	20	GGGTGCAACCATATCTATCTACTACA	59.74	26	162	\N
Contig7304_RC	(AT)7	14	TCACCTTGAGTTAAATATTACGTGAG	58.022	26	TTCTGACGCCTCATCCTTCT	59.95	20	238	\N
Contig7357_RC	(AC)6	12	GGCAAAGACACCTCGTTGTT	60.156	20	CGCTCCTAATGACCGACTTC	59.836	20	265	\N
Contig7482_RC	(TA)6	12	CTTGGCTTCACAAACGGG	60.231	18	TTTTCTTTAATCTCAGCCGTTG	58.566	22	254	\N
Contig7488_RC	(CG)7	14	CTCCAGCAGGTCGCACTT	60.138	18	TACAGGAACGAACAGGGGAC	59.966	20	197	\N
Contig7514_RC	(AAG)5	15	GTTTAGGTCAGGTTGGGACG	59.449	20	CGTATGAAATACGTGTGCCG	60.014	20	293	\N
Contig7943_RC	(GA)6	12	GAGGAACCAAGGAATCACCA	59.903	20	TTGTCCAGGAAAAATCGGAC	59.91	20	178	\N
Contig7989_RC	(GT)6	12	CCTTCAGAACTGTTGCACGA	60.025	20	TTATTGTGGAGAATGCACGG	59.542	20	186	\N
Contig8211_RC	(GAA)5	15	CCCAGAGTGCACTTCTCACA	60.022	20	CCATTCTTTCCTGTGACGGT	59.966	20	298	\N
Contig8291_RC	(TTG)5	15	GATGCCCTTGAGCTTGCTAC	59.985	20	ATTAGATGGCCAACACTCGC	60.103	20	165	\N
Contig8432_RC	(GA)7	14	AGACCACCTTGAGCTCCATC	59.258	20	ACGAATAAATCCCGCCATTC	61.013	20	127	\N
Contig8689_RC	(GAA)5	15	GTCTACGTGCCCACTCCCTA	60.134	20	GCTGACTTTCTTACTCTTTGTGATCTT	59.916	27	225	\N
Contig8739_RC	(CAA)5	15	AGATGGCCAACACAAGGAAC	59.973	20	TGTTAACCATGGTCTGCTGC	59.722	20	163	\N
Contig8755_RC	(GGA)5	15	CGACTGAACATATGGCATGG	59.948	20	GCGCCTCCTACTACAACTGC	60.044	20	189	\N
Contig8772_RC	(CAA)5	15	GCTTTGCCTCCAATCAAGAG	59.955	20	TTTCATCTCTAGCCTACCCCAA	60.089	22	290	\N
Contig8958_RC	(CAA)5	15	TTGTGTCCTCCTCCCTTGTC	60.088	20	CCAACCATACTCGCACACAC	60.032	20	259	\N
Contig9028_RC	(CCA)5	15	GTAGGCAGCACTCTTCCACC	59.874	20	GGTCAAGTCGATGTGCTCCT	60.269	20	260	\N
Contig9065_RC	(CTC)5	15	CAGCTCAGCTCTTAAGGCCA	60.807	20	TTGAGGCTACAACCAAGCTG	59.072	20	142	\N
Contig9106_RC	(GC)6	12	CTGGAGCTCCTGGTACCCC	61.99	19	GTACGTGCGTGTGTTCGACT	59.826	20	121	\N
Contig9489_RC	(TA)6	12	GACCTCATCACCAAAATGGG	60.173	20	CAGGCTGATGATTCTTCTATCATTT	60.007	25	233	\N
Contig9628_RC	(AT)6	12	GCCATTTCACACTTGCATTG	60.119	20	AAGACGTTGCGACTCGTAGG	60.453	20	138	\N
Contig9820_RC	(AC)7	14	TCCACCGAAACGATTGATAA	58.965	20	AGGACAACTTGCCCAAAAAC	59.077	20	150	\N
Contig10032_RC	(TTG)5	15	ATGGCTTGCATCAAGTACCC	59.962	20	GCATTTTCCCCATATCCCTT	59.984	20	183	\N
Contig10192_RC	(CT)7	14	CAGCACTGTCCTGGTGAAGA	60.022	20	CCCCACGAAGAACAAATTAAA	58.974	21	126	\N
Contig10213_RC	(CAG)5	15	TTTCCAAACCACAAAACGGT	60.241	20	TACTTGATGGACCAGTGCGA	60.263	20	129	\N
Contig10240_RC	(GA)6	12	TGGCACGATAATGACCAAGA	60.073	20	GCCACTCTCTCTTGCCACAC	61.021	20	217	\N
Contig10539_RC	(CACG)5	20	GGAAGCCAAGAGTGGTGTGT	60.159	20	AACGTGTAAAACAATGAAATAGCG	59.532	24	206	\N
Contig10605_RC	(AT)7	14	TGATTCAATGAAGAGCAGCG	60.096	20	AAACAACACAAGACAGCCCC	60.012	20	283	\N
Contig10665_RC	(TC)7	14	TGCTCAGGCTTTGCTTTGTT	61.08	20	ACATCAGAGTTCATGCAGCG	60.016	20	241	\N
Contig10681_RC	(TA)7	14	GGGTTATTTGTATATTTTTGCCC	57.889	23	TACACGGGTACCAACAGGGT	60.149	20	153	\N
Contig10703_RC	(TGA)5	15	GCATGCTATGTTGAGTGGGA	59.679	20	CGGTTCACCTTTTGTCCATT	59.83	20	167	\N
Contig10706_RC	(TA)7	14	TGGCCGACGAAAGTTAGATT	59.708	20	CATCACCCATTGTTGCAAGT	59.42	20	124	\N
Contig11357_RC	(CGC)5	15	GTTCATGGTTTCTCTCCCGA	60.05	20	GCGAAAATCGAAGAATCGAG	59.923	20	244	\N
Contig11421_RC	(CT)8	16	CCAGTCTACCAACTCTGTATCGG	60.061	23	GATCTAGCCCCACTTGGTGA	60.073	20	115	\N
Contig11468_RC	(AC)6	12	CCCCTTTGTACATTGTTGGG	60.081	20	ACGGGACAATCAAATGCTTC	59.939	20	108	\N
Contig11714_RC	(GTT)5	15	CCTTCGCTTTTCCCTCTTCT	59.955	20	GGGTGAATTTGTGCATAGCC	60.339	20	178	\N
Contig11774_RC	(AAC)5	15	TGGTGAACACAAGGAACAGC	59.726	20	GCTGAGTTTGGGTGGTGAGT	60.159	20	105	\N
Contig11839_RC	(TTG)11	33	GGCGTGCATATTGTTAGGGT	59.851	20	GCATTTTCCCCATATCCCTT	59.984	20	240	\N
Contig11899_RC	(TTG)5	15	GCACTGAAAATCTCCAAGCC	59.82	20	TTCCTTTGTCCCGTGCTATC	60.074	20	276	\N
Contig12119_RC	(CAC)5	15	AGGCAGTTCTCTTCCACCAA	59.844	20	GCTGTCGATGCTGGAGTACA	60.016	20	150	\N
Contig12433_RC	(GGTTT)5	25	ACAACGAGTATTCGGCAACC	60	20	AAGCTTCCAAAACGGACCTT	60.11	20	248	\N
Contig12564_RC	(GA)6	12	AGCTTTGGGACCGAGGAG	60.34	18	AATACCGTTTCAGCCACCAC	59.859	20	117	\N
Contig12600_RC	(CTT)5	15	GACATGAAGAAGAGGACGCC	59.81	20	TAAAACAGAGCCTCCCTCCC	60.569	20	233	\N
Contig12868_RC	(AT)8	16	AACAAACTTGTCTGGCCCAC	60.012	20	TTCCCTGTAACAGAGCAAATTC	58.378	22	100	\N
Contig13651_RC	(CTC)6	18	CTCATCCTCATCCTCACCGT	60.072	20	TGTTCAGCCAAACACCAAAA	60.127	20	116	\N
Contig13847_RC	(GTT)6	18	AACTCCGCCAAACGAGACTA	59.875	20	TGAACACAAGGAACAGCCAG	59.873	20	199	\N
Contig14131_RC	(TA)6	12	CTGTTCCATTGGTTGGACCT	59.82	20	CGTTTGTTCGATCAGACCTTT	59.228	21	149	\N
Contig14305_RC	(CA)6	12	CACGTACGAGTACTCACCCTTATG	60.002	24	GATATTGCCACCAGGAATGG	60.155	20	192	\N
Contig14490_RC	(CCA)5	15	AAGGCACCGATAACCAGTTG	59.993	20	TTGAACAGCTTGGTCAGCAC	60.032	20	164	\N
Contig14570_RC	(GT)8	16	TTAAATGGTGCAAAGGGGAC	59.801	20	CGCAGTTTGTCCATCCACT	59.692	19	159	\N
Contig14671_RC	(AT)8	16	TTTGTCACATTATTTAATTTGGTTCC	59.499	26	TGAAGTTTCTAGGGCATGGA	58.298	20	154	\N
Contig14712_RC	(AC)6	12	TGCAGATCTTGGGGGTAAAG	60.066	20	TCGAGTCTCCCGACTAGGTG	60.399	20	282	\N
Contig14999_RC	(AAG)5	15	CAGGGGTTTGGCATAGAAAA	59.931	20	AACGGGACGGGAAAAATTAG	60.177	20	230	\N
Contig15375_RC	(AC)6	12	TATCTCGATCGAAGACCGAT	57.297	20	CCAAAGGTTCTGCATGGATT	59.933	20	138	\N
Contig15461_RC	(ACA)6	18	TCAGATGGTGAACACCAGGA	60.088	20	AGGAACTCAGCCAAACGAGA	59.989	20	217	\N
Contig15628_RC	(TC)8	16	TCGTGTGTGGTCTCTTGTCC	59.712	20	TCCATGAGTTCCATCGATCA	60.006	20	239	\N
2043_singlet_RC	(GTT)5	15	TTCAAGGTTGACATTGTTGTTG	58.579	22	GGGAGTCATGGGTTGCTTC	60.468	19	221	\N
2177_singlet_RC	(TA)7	14	TGATGAGCATGCATGAGAGA	59.008	20	GGCAGAGAACCTGTGAAAGC	59.997	20	287	\N
2246_singlet_RC	(GCT)5	15	ATGCATGTTCAGCAGGACG	60.857	19	GCTCCCACTTGCACTTTCTC	59.997	20	168	\N
2460_singlet_RC	(ATTC)5	20	TACGTACGACACAAAGGCCA	60.172	20	CTAAACGAGTTCTATCTCATTAGGTCT	57.178	27	192	\N
2460_singlet_RC	(ATTC)5	20	TACGTACGACACAAAGGCCA	60.172	20	CTAAACGAGTTCTATCTCATTAGGTCT	57.178	27	192	\N
2558_singlet_RC	(AG)6	12	GGGCACCGACTAAGAAGACA	60.255	20	CCTCCGAGTCAAACCGTAAT	59.052	20	146	\N
2651_singlet_RC	(CT)8	16	GTGTACTCGGATTGGAGCAG	58.315	20	GCTGGAATCCCAAGTATACCAT	59.227	22	100	\N
2949_singlet_RC	(CT)7	14	GGCCTGCTACAACTGAGCTT	59.644	20	TCGTGTAGGAGCACATGACC	59.707	20	114	\N
3073_singlet_RC	(CT)8	16	GATCGGATCAGAGAACGGAA	60.158	20	AGCAGGTTCTTCTGGGGG	60.191	18	243	\N
3123_singlet_RC	(TC)6	12	GCATGTGGACTGCACAAATC	60.128	20	CCACTCGTAACTCTCACGCA	60.049	20	181	\N
3128_singlet_RC	(CGT)5	15	TCTACCCGACTCTCCTCGAA	59.943	20	CTTCCGCCGATAATGACAAC	60.469	20	108	\N
3624_singlet_RC	(CTT)5	15	AGTTTGCCGTTTTGTATCGC	60.138	20	GATCCGTAAACCAATGACGG	60.192	20	290	\N
4094_singlet_RC	(TA)11	22	CAGCTTCAAGGAGAGGATGG	59.943	20	GACGTCACCCACAACAAAAA	59.44	20	201	\N
4135_singlet_RC	(CCG)5	15	GGGTCAGCTGTCTTTTGCTC	59.997	20	AGGGGAAACGTCGAAACC	59.903	18	224	\N
4266_singlet_RC	(GGA)5	15	CGAATGGAAGGAGAGGAATG	59.623	20	CTTGGAGTGTACCTGCCCAC	60.567	20	184	\N
4390_singlet_RC	(CAA)5	15	TTCCAACTTTTCAGGTGCAG	58.897	20	TTGTTCGTCCTTCGTTTTCC	60.088	20	208	\N
4443_singlet_RC	(GCG)5	15	GTTCGACTTCTCCTCCGCT	59.545	19	AGGCGAGAACTCGAGAGGAT	60.498	20	166	\N
4460_singlet_RC	(GA)9	18	GTTCGAGTAGGCCTTTGCTG	60.015	20	CTCGGACTCAAGCAGAAGTT	57.259	20	111	\N
4505_singlet_RC	(AT)6	12	TGTTTCTCAAGATCGGTATTCAT	57.761	23	GGATCTGATCTGGTCGAGGA	60.16	20	134	\N
4516_singlet_RC	(CA)6	12	GCATATGCCACTTGTTTAGCA	58.857	21	TAGGCTGACCAAACTGACCC	60.111	20	199	\N
4607_singlet_RC	(AG)6	12	TTTTTGAGCATCTGTGCGAC	59.995	20	AACGCTCCTCCCTTACGATT	60.096	20	193	\N
4756_singlet_RC	(GC)7	14	ATCGGATCGATGGGGTAGAC	61.078	20	CTGATCGACATCAACCTCGC	61.787	20	109	\N
4926_singlet_RC	(TGA)5	15	TGACGTTATTCCCCACCAAT	60.051	20	ATAACAACAACACCTCCGCC	59.859	20	204	\N
4941_singlet_RC	(GGA)5	15	TCCAGTCGCCTAGGAGAGAA	60.088	20	CTCGAAGGTTTCAGGAGGGT	60.619	20	129	\N
5141_singlet_RC	(AT)9	18	TGACCATCACTGCAGGACTC	59.827	20	CAGTGCCATGTCAACCGTAG	60.175	20	263	\N
5227_singlet_RC	(ATA)5	15	CATTATCCCTTCGTTTCGGA	59.894	20	TGTTTTTGTTGTCGTTGTAATCAA	59.484	24	250	\N
5312_singlet_RC	(GT)8	16	GACGCACGTCAATAGCTCAG	59.621	20	CAGCTGTATGTTTTGGTCGG	59.195	20	194	\N
5387_singlet_RC	(GTT)6	18	TTCCTCAAGTGTTGGTGGTG	59.565	20	ATGATGCTTGTGCTTGCTTG	60.019	20	257	\N
5446_singlet_RC	(CGC)5	15	CCTCCTGTACTTGCTGCTCC	60.012	20	CCTGTTGTCTGCAGGGAAAT	60.111	20	216	\N
5537_singlet_RC	(GT)8	16	CCCTCTTCTCGAGTCTCCTG	59.123	20	TATATGCAGCTCCACAAGCG	59.999	20	270	\N
5551_singlet_RC	(CAA)5	15	TCCTTCGGACCATGCTTAAC	60.074	20	CTTGTAGCGTGGTAACGCCT	60.326	20	174	\N
5623_singlet_RC	(AG)7	14	GAGTAGGCCTTTTCTGCTCC	58.148	20	TACTCGGACTCAGGCAGAAG	58.187	20	104	\N
5859_singlet_RC	(ACC)6	18	GGCTCAGCAAACCACAAGAT	60.263	20	AAGTCGAACCCGAGACACAC	60.159	20	148	\N
5895_singlet_RC	(AT)7	14	GTGCGCTAGGTGGTTCAGTT	60.321	20	CCCTTGTGGGTTTACTCCTG	59.444	20	247	\N
6396_singlet_RC	(GTG)5	15	TGAGCTGGTGCTGGAGTAGA	59.726	20	AACGAAGGGCTAGGATGGAT	59.925	20	222	\N
6611_singlet_RC	(TTG)7	21	GGCTGCATATTGTTGAGGGT	59.962	20	ACCGTCAGATGGTGAACACA	60.005	20	145	\N
6677_singlet_RC	(AG)8	16	AATACCCGTGCTCGTACCTG	60.015	20	GCCATTCGTCATGGCTAGAG	60.765	20	227	\N
6723_singlet_RC	(GCG)5	15	AAAAACTAACCGGGTGGGTC	60.089	20	TGGTCGGTTCGATCACATAA	59.924	20	285	\N
6773_singlet_RC	(GT)6	12	TGGCTAAATAAGCATCGCCT	59.838	20	ACGTCACTCCACTCCACTCC	60.161	20	191	\N
6773_singlet_RC	(GT)6	12	TGGCTAAATAAGCATCGCCT	59.838	20	ACGTCACTCCACTCCACTCC	60.161	20	191	\N
6819_singlet_RC	(GTT)5	15	TCGTTGATTTTGCACTTGCT	59.469	20	TCCAACACCCAAAAGAAACC	59.807	20	171	\N
6936_singlet_RC	(TC)6	12	GCATTCGTTCATCGGTTTTT	59.945	20	GAGGAGGACTCGGTGGGT	60.047	18	288	\N
7100_singlet_RC	(TC)8	16	ATAGGTGCCCTCCCTTTTGT	59.827	20	TTGTTTGTTTGTCGAGACTGG	58.811	21	150	\N
7329_singlet_RC	(CAT)7	21	CCTCTGCAGCCTCTTCAAAC	60.134	20	GAGCAGTCCAGAAGCAGAGC	60.44	20	126	\N
7344_singlet_RC	(CA)9	18	CAAGGGAAATCTACCCCGTT	60.18	20	TAAGGGAGTGTGGAGGGTTG	59.959	20	205	\N
7442_singlet_RC	(CG)6	12	TCCACCGACAAGTAGCACAG	59.897	20	GAGTGCTCAATGACCTCACG	59.42	20	239	\N
7534_singlet_RC	(CGG)5	15	GGACTCGATTGAGGCATCTC	59.768	20	GTGCCTGTTCTTCTCCGGT	60.253	19	194	\N
7902_singlet_RC	(ATCC)5	20	GCCCAATGGAAATAGCAAGA	60.038	20	TGGATGAATGGAGGATGGAT	60.096	20	126	\N
7928_singlet_RC	(GA)6	12	ACATCACCCTTGGATGCAG	59.489	19	AAGCAACTCCTCTCCCACTG	59.45	20	106	\N
8027_singlet_RC	(GA)7	14	TTTCCTGGAAGAGGAGTTGC	59.405	20	CGCTGTCTTGGTGCCTTATT	60.27	20	162	\N
8027_singlet_RC	(GA)7	14	TTTCCTGGAAGAGGAGTTGC	59.405	20	CGCTGTCTTGGTGCCTTATT	60.27	20	162	\N
8083_singlet_RC	(TC)6	12	GAGAGGAGGAAAATACGGCA	59.269	20	TCGTCGAGTTTCACATGAGC	59.992	20	127	\N
8214_singlet_RC	(CCG)5	15	GGCAGGTGATAGGTAAGCGA	60.235	20	GTCGTCATCATCAAACACGG	59.967	20	231	\N
8249_singlet_RC	(AG)6	12	CGCTTCCATCAAGCTTCTTC	60.096	20	TACGCGGAGGGAGTTAGAGA	59.971	20	112	\N
8408_singlet_RC	(CT)6	12	CAGCAAGTTACGGCACACAC	60.37	20	CCCCCTCGTATTGGAAAGTA	58.901	20	179	\N
8568_singlet_RC	(TC)8	16	GTACGCACGTACTGCCCTCT	60.343	20	CTCGGTATTATCGCCGTCAT	59.945	20	217	\N
8645_singlet_RC	(GA)6	12	GACGATCAATAACGGCACCT	59.962	20	GCGATGTTGACGGGTAAGTT	60	20	148	\N
8698_singlet_RC	(CGG)5	15	CGAATTCCGTCTTTTCTTCG	59.817	20	CTGGAAGCTGTCGAACTCGT	60.589	20	123	\N
8798_singlet_RC	(CA)6	12	CACACGCACAAGCTCACG	61.312	18	GTGTGCGTGCGTGCTAGTC	61.706	19	166	\N
9308_singlet_RC	(TTG)5	15	ATCGTCCTTCATTTCCCCTT	59.766	20	TGCATTAATTTTAGGCAATACGG	60.218	23	146	\N
9329_singlet_RC	(GAG)5	15	CATTCAGAGCGGGCACAT	60.806	18	CCAGCCAAAGTGAACCCTAA	60.103	20	157	\N
9449_singlet_RC	(TG)7	14	GCTTTTGGATGCTGTTTTCC	59.691	20	TACTGCACAAGCCCATTCAG	59.864	20	218	\N
9517_singlet_RC	(TC)6	12	AATGCACAAAATCGTCCACA	59.972	20	ACCCCACCACCTACATTTCA	60.088	20	291	\N
9675_singlet_RC	(CAT)5	15	AGGCGAACAAGCTGAGAAAA	60.132	20	TCTGATCTGAAAGCGGTTGA	59.522	20	177	\N
9678_singlet_RC	(AAG)5	15	AAAAGGAAGCATCACAACCG	60.11	20	CCCAGCAGAGCACTTAGCTT	59.78	20	216	\N
9920_singlet_RC	(TA)6	12	GGGTTGATGTGAGAGAGGGA	60.048	20	ACACGCCATCATCAGTACCA	59.992	20	202	\N
9921_singlet_RC	(CT)6	12	GAAAGTCGGTTTTGGGTTGA	59.948	20	GCACATCACGAGAAGAGGAA	58.96	20	127	\N
9921_singlet_RC	(CT)6	12	TTTGCAATAATGATTTAAATTAGCC	57.938	25	CCAGGAATTTGCATGGATGT	60.723	20	159	\N
10804_singlet_RC	(GT)9	18	GTACGGCAACAAGGACGAGT	60.179	20	CAAGAGACGCAGAGGAAAGG	60.126	20	294	\N
10844_singlet_RC	(GT)7	14	AGCGCTTTGTGTTTGCTTTT	60.06	20	TAGACGAGCACAGGAGCAGA	59.88	20	173	\N
10896_singlet_RC	(GGT)5	15	CTCGTCACCGTCGTTGTG	59.851	18	CACTAGCTCGAACAGGGAGG	60.005	20	121	\N
11010_singlet_RC	(GT)7	14	TCCTGTGCTTGTTGGGTTCT	60.69	20	AGCTAACAAGCTTCGCCCTT	60.522	20	122	\N
11116_singlet_RC	(GA)6	12	GTTCGGGAGTTTGTCGTGAT	59.973	20	AACTCTCTCCTCCTCCAGGC	59.952	20	166	\N
11173_singlet_RC	(GTC)5	15	TTAGCGTGAGGTTCTCCTCC	59.43	20	GGAATTCCAGTGGCAGTGAT	59.934	20	192	\N
11189_singlet_RC	(AAG)5	15	TTTCTCACTAGCAGGGCGAT	59.978	20	CACACACTCGGGACATCATC	59.962	20	202	\N
11195_singlet_RC	(AG)6	12	GAAAGGAAAGGGGTGACAGG	60.852	20	TCCGTCTCCCTCCTCTAGGT	60.208	20	101	\N
11307_singlet_RC	(AG)8	16	CACTAGAACAAGCCGGCAAC	60.827	20	ACACGGTGCAACAACACAAT	59.929	20	296	\N
11359_singlet_RC	(GAC)5	15	CATCCGTTAATCCACCATCC	60.014	20	AACCAGCTGGACACAGCG	61.061	18	187	\N
11393_singlet_RC	(AC)6	12	GGTGCACAATGGAGGAACTT	59.973	20	GAGTCTCCCGACTAGGTGGA	59.254	20	300	\N
11490_singlet_RC	(TAT)5	15	TACCAAATGCAAAGCACTCG	59.872	20	AGGGTGGCAAGCAACATTAC	60	20	224	\N
11699_singlet_RC	(CT)7	14	ATCAGTTGAGCGCTGTTGTG	60.056	20	CCATGGTGGACTCACGACTA	59.545	20	157	\N
11723_singlet_RC	(TG)6	12	ACTGCGCAACATTTTCCTCT	59.882	20	TTTCGTCGTGTCAACTCTGC	60.032	20	209	\N
11868_singlet_RC	(TA)7	14	CACAACCAATGCAAACGAAC	60.011	20	TGTGGAGTAGGTTGCTGAGG	58.879	20	186	\N
11923_singlet_RC	(TA)6	12	CACCACAGCACAACTTTCCA	60.757	20	CTCCAGATGCTGTGAGCGTA	60.16	20	160	\N
12095_singlet_RC	(AGA)6	18	TAGGATCGACCGTCAGCTCT	59.973	20	GTTTGGGTCGCAACTCTTGT	60.156	20	158	\N
12244_singlet_RC	(CTT)5	15	CAATGACTTGTGTGGGATGC	59.967	20	AGGGACGTACCCAAGAAGGT	59.856	20	291	\N
12371_singlet_RC	(GA)7	14	CAAGAAAAATACCGGGAGCA	60.067	20	GGCTCGACACCTCAAGAAAG	59.989	20	175	\N
12698_singlet_RC	(GCC)5	15	TGACATACAACCCCAGCAAA	59.964	20	CCGCCTCTACAGACTTGCAT	60.419	20	299	\N
12699_singlet_RC	(TC)9	18	CTACGGCCAACTTTTCTTCG	59.876	20	AAAGCCGATACGACAAATGG	59.96	20	168	\N
12796_singlet_RC	(GCG)5	15	GAGGTATCGACGAGCAGGAG	59.973	20	GGCACGGTGAAGAAGATGAT	60.081	20	245	\N
12800_singlet_RC	(GAT)6	18	TACCTGACCCTTATGCCTCG	60.088	20	TGCAACCACTACTCGTCGTC	59.905	20	169	\N
12804_singlet_RC	(TC)7	14	TACACGCTCAAGCGTTCATC	60.019	20	ACCCAAGGCTCGTATTAGCA	59.73	20	204	\N
12808_singlet_RC	(AT)6	12	ATCGTGGAGGGGATAACCAT	60.41	20	AATTGCAACAACCGAAGGAG	60.11	20	201	\N
12897_singlet_RC	(ACA)7	21	CAAGACGCGACAAGTTTCAA	60.027	20	CCAACTTGCTTGGGCTAAAA	60.236	20	139	\N
13118_singlet_RC	(CAT)7	21	GATCTTATCGGGATGCTCCA	59.998	20	TGGCTACATGAGCACCTCTG	60.008	20	172	\N
13177_singlet_RC	(CA)11	22	GATCATGTCATAGCCCCCAC	60.166	20	GGAAGAGGAAACAACGTGGA	60.088	20	116	\N
13337_singlet_RC	(TA)9	18	TTGATTTCAGGATGCGAGGT	60.603	20	CTGCAATCGATGGACCTTCT	60.218	20	210	\N
13449_singlet_RC	(AAT)5	15	TCCAAGTCTGAAACCAAGGG	60.081	20	GGATTTGATCGAAAGGGTCA	59.871	20	131	\N
13524_singlet_RC	(TAG)5	15	TGTCGTGTTGTAGTGGTGGG	60.477	20	GCCCTCATGAACGATGCTAT	60.066	20	134	\N
13594_singlet_RC	(AC)6	12	CAGGGGCCTACGATCTACAA	60.088	20	AAAACGAGAAAAGCGGTTGA	59.861	20	254	\N
13684_singlet_RC	(CT)11	22	ACCACCTCCACAGTCGAATC	59.969	20	AGTTCAGCAGGGTAATCAGCA	59.89	21	265	\N
14143_singlet_RC	(AT)7	14	GATTGGTGGGTTGGACTTTG	60.21	20	GTTAGTTGGTCGAACGCAGG	60.689	20	225	\N
14481_singlet_RC	(AC)6	12	AATGTCCTGTGGATGCCTTC	59.934	20	TGCAATGACTACAAGCGGTC	59.871	20	269	\N
14739_singlet_RC	(CT)6	12	AAAAGTAAGAGCCGCGATGA	59.982	20	GAATCGAGAGAGAGCAAGGG	59.116	20	188	\N
14830_singlet_RC	(ATC)5	15	CTGACTCAGTGGAAGCAACG	59.616	20	CGCGACACTCTTGGATATGA	59.823	20	273	\N
14906_singlet_RC	(CGC)5	15	CCCGGACACAAGTCAAATCT	59.966	20	TACAGAAGGAAGGGGACGG	60.05	19	165	\N
14959_singlet_RC	(GTT)6	18	TTATTGCCTTTTCCGTTTGG	59.937	20	CATGAGAAAACATCAGGCCC	60.461	20	242	\N
15016_singlet_RC	(GA)7	14	GGTTACTATGCTCGGTCCCA	59.955	20	CCGTCCACGAAGACCGTA	60.677	18	276	\N
15102_singlet_RC	(CATA)14	56	GTATGCCCTTAAGGTTCGCA	60.096	20	GACCTTGGTAACAGGAGCGA	60.255	20	184	\N
15138_singlet_RC	(TA)6	12	GCTCGACGTCCTGATTTTTC	59.82	20	TCTGTTGGTGCTGAGAATGC	59.992	20	267	\N
15148_singlet_RC	(TCG)5	15	TGATCTTGGGAGACAAACCC	59.903	20	ACTAGCCCGGTTTTCCAAAT	59.835	20	156	\N
15196_singlet_RC	(AG)15	30	GCGCTGCATTTCAACAAATA	59.848	20	ACCTCCTCCGTCCTCCAC	60.047	18	203	\N
15326_singlet_RC	(AC)6	12	CTGGCACCAAACCAACTTCT	60.149	20	AGAGCCTCACCACTCTCTCG	59.732	20	173	\N
15364_singlet_RC	(TC)6	12	CGAGTGGGAAGTGGAAAGAG	59.837	20	CATCAGGTCATGTTTTTGCG	60.111	20	255	\N
15681_singlet_RC	(TA)7	14	TCGGCGTCATTTGTTTTGTA	60.111	20	AATGGAAAGAAGGTTGGCCT	59.94	20	237	\N
15706_singlet_RC	(CGC)5	15	GCTAACCCTAAACAGCGTGC	59.911	20	GCTGGTGATTTCAGGAGGAA	60.195	20	165	\N
15888_singlet_RC	(CT)7	14	CTGCTGTGGTGAAGCTCTTG	59.77	20	TGACCAAATAGAAGGGACGG	59.926	20	161	\N
16031_singlet_RC	(GAGAG)6	30	CTCCCACCCCTAGCCATAGT	60.34	20	CTTTGGAGGATTGGAGGGAT	60.264	20	116	\N
16366_singlet_RC	(GA)6	12	GAAAAAGGGAGGGAGAGGG	59.993	19	GTGCCGCTGACAGTCTGG	61.691	18	243	\N
16530_singlet_RC	(TC)8	16	AAATCAAGCGACAATCACGG	61.032	20	CTACTTATTCGCACGCCACC	60.658	20	163	\N
16612_singlet_RC	(TGA)5	15	CTCGTCCTCCACATCCTCAT	60.072	20	GCTGCTGAAAGGAAGGTGTC	59.997	20	209	\N
16630_singlet_RC	(CG)6	12	GGTTGAGCAGGTCGTATCG	59.256	19	GAAGGCATCCAAGAAGGTCA	60.195	20	171	\N
16666_singlet_RC	(AG)7	14	GGAGAGGAGAAAGCAGGAGG	60.468	20	CAAACCAAACACGCACATCT	59.615	20	101	\N
16684_singlet_RC	(AT)6	12	TGGCATATGGACAAGTTTTTGA	60.356	22	AACCAACAACCAATTAGCCG	59.861	20	228	\N
16692_singlet_RC	(AGA)5	15	AGCCTGACTAGGCCGCTTAT	60.381	20	TGACGGTGATTGTGAGGAGA	60.246	20	112	\N
16738_singlet_RC	(AG)9	18	GAAAGGGCACAGTTGAAAGC	59.859	20	GCCATTACTGTTATCTTGTATGTTGTC	59.358	27	150	\N
16820_singlet_RC	(TA)9	18	GCAGTGATCAGTGGGTCTCA	59.827	20	GGTAGGTCCAAAGGGGGTAA	60.046	20	211	\N
16863_singlet_RC	(ATA)5	15	TCCCAGTACCATCCCGTAAA	60.184	20	TTCTCTTCACTTCACCCGCT	59.989	20	214	\N
16984_singlet_RC	(TC)6	12	AGGAGGGAGGGAAAGCAATA	60.032	20	AGGCCTGAAAAGAAAGAGGG	59.821	20	100	\N
16994_singlet_RC	(AT)6	12	TCTTGCACCGGAAGTAAACC	60.11	20	TGTCGATCCTAACACACGCT	59.318	20	189	\N
17307_singlet_RC	(GTT)6	18	CCCAACTTGCTTGGGACTAA	60.103	20	AGCTCATCAAGGAAGGCAAA	59.955	20	186	\N
17312_singlet_RC	(CAC)5	15	ATCAAATTTTGTGCGGGTGT	60.235	20	AGTCTTCTACGGGTGGCCTT	60.132	20	186	\N
17569_singlet_RC	(CCA)5	15	GCCTTCGTCGATCTGCTC	59.617	18	TTGCTGCGGTGGTAGTAGTG	59.928	20	121	\N
17752_singlet_RC	(TCT)6	18	GCCATCACATTCGGAGCTAT	60.066	20	AAGCAAGAGATTGCTTTCAAGG	60.021	22	120	\N
17948_singlet_RC	(GTT)8	24	TCTTGTCTTTGCTCGTGTGG	60.025	20	AGAGGAAAGACGCACCTTCA	59.989	20	300	\N
18021_singlet_RC	(AGC)5	15	GGACGAGACGACTGACCACT	60.315	20	ATCTCTGACGGCTCGTGTTT	59.874	20	180	\N
Contig23430_LS	(GA)7	14	CTAGGCGCCAGACCTCAGT	60.561	19	AAGCAGAACATGCAGACCG	60	19	256	5UTR
18027_singlet_RC	(TG)7	14	CATTTGCACTGCCAAAACTG	60.293	20	AAAACTGAGCCCCTCAAGGT	60.11	20	207	\N
18034_singlet_RC	(ATC)6	18	TCATACTGGCAGCAGACGAC	60.016	20	AATGCAAGAACGGTAATCGG	59.96	20	217	\N
18351_singlet_RC	(GAC)6	18	ACATCGAGGACGAGGAAGTC	59.258	20	AATCGTGCGGCATTCTAAAG	60.23	20	197	\N
18353_singlet_RC	(CAT)5	15	TGAGCTCACAAGTGGTTTGC	60.032	20	GGCAAAGAAGAAGACAAGACG	59.111	21	235	\N
18380_singlet_RC	(CA)6	12	TGTTGCCTTTGGCAATGTAG	59.729	20	CAATCCAGCCCATATCCAAC	60.155	20	145	\N
18451_singlet_RC	(CAC)5	15	AGGAAGCAACACAATGTCCC	59.973	20	TGACCACAACTCTAGCACGG	59.897	20	202	\N
18747_singlet_RC	(GTT)7	21	CTTTGGCTCATGTGGTTTCA	59.691	20	GCCGTTTTTATGGTTTGTTGA	59.861	21	112	\N
18884_singlet_RC	(GT)7	14	TTGTTTGGGTGCAAAGATGA	60.088	20	AATGCATAATTTGCCCGTGT	60.217	20	216	\N
18893_singlet_RC	(GCT)5	15	AAGAAGAGGGCAGCAATGAG	59.574	20	CTGAAGAGGAGCTCCCAATG	59.943	20	102	\N
18980_singlet_RC	(AT)8	16	CAACACTAGTCCCAGGATTTTG	58.626	22	ATTATCGGCGTATGGAAAGC	59.061	20	141	\N
19239_singlet_RC	(GT)6	12	CAGTAGAGGACAGGCCGAAC	59.867	20	TGTGGTGGTGTGTGTTTGTG	59.923	20	292	\N
19400_singlet_RC	(AG)9	18	CTACTGCCTCGTATCCGCTC	60	20	GTTCCTCCACGGGTGTCG	62.599	18	206	\N
19441_singlet_RC	(CT)6	12	CACAATAATTTCCGTCGGCT	59.96	20	GTGGCGCGGAGTCTGAGT	62.654	18	190	\N
19642_singlet_RC	(GGA)5	15	GGTTGGTTGACGGATGAAGT	59.827	20	CTGAGAGCACCTCCCGTAAC	59.867	20	238	\N
19759_singlet_RC	(AT)7	14	ACCCCGAAGAGTGGATCTTT	59.935	20	GCTGTTTAATTGTGAGGCAAA	57.967	21	271	\N
19784_singlet_RC	(TTCT)5	20	TGTTCATCCGCGATATTCTG	59.646	20	AACTACAGCTCATGGTGCCC	60.142	20	137	\N
19787_singlet_RC	(AATTC)5	25	TAACGCAATGCCACGAATGT	62.381	20	GATCGGGGACTAAACTGCAA	60.074	20	273	\N
19791_singlet_RC	(TG)6	12	GGCTCAACATATACTGAGAATGGA	59.528	24	AATGACTTCCTCATCGCAGG	60.218	20	151	\N
19955_singlet_RC	(CAT)5	15	CCGATGCAGTTCTTGTAGCA	60.011	20	CTCTATACTCCTCACGCGCC	60	20	299	\N
20242_singlet_RC	(GA)9	18	AAGAGTGGTGTGCTGCCTCT	60.057	20	GACTCTTCACCCCCAACTCA	60.088	20	145	\N
20336_singlet_RC	(TTC)15	45	TGAGCTGGATGAGTCGTCAC	59.988	20	TAATAAGGAGCACCGCTTCG	60.356	20	156	\N
20487_singlet_RC	(ATC)5	15	CTCATCATCACCGTCACCAC	59.962	20	ATGAGCGTTCTGCTCGAGTT	60.164	20	158	\N
20555_singlet_RC	(ACC)5	15	CCAACAACACTCATGCCAAC	60.008	20	ATTGGGTGATCACGAGCTTC	60.081	20	280	\N
20657_singlet_RC	(AAG)5	15	GCAGGAAAAAGCAAACGAAG	59.996	20	GCAATCCACTTCAACAGGCT	60.263	20	285	\N
20674_singlet_RC	(CAC)5	15	TATGTCCACTTCGAGGGAGC	60.218	20	GTCATGGGAGAGCGGAGTAG	59.827	20	248	\N
20869_singlet_RC	(TAG)5	15	TTGGTTTCCATGCGTCTACA	60.111	20	TCTCGACTCCTGACAAGGCT	60.135	20	266	\N
21012_singlet_RC	(CT)6	12	GCTGGCTAGTGAAGCTGTCC	60.164	20	CGGCGACTGTAGTGTGAGAT	58.909	20	123	\N
21092_singlet_RC	(GAA)6	18	CGTGTGAGGCCTTTTCTGAT	60.255	20	GCCTCGATTGACATGAAACA	59.654	20	210	\N
21142_singlet_RC	(TA)9	18	TAGGGTGGTGGTTGGTTGAT	60.088	20	AGTCACTATGATCAGGCGGG	60.096	20	132	\N
21267_singlet_RC	(TTC)5	15	TCTCTTAATTGCGCTCAGGAA	60.103	21	GCAAACAAGAAGCCAGGAAG	59.993	20	154	\N
21280_singlet_RC	(GGC)5	15	TCTTCTCCTTTTCCCAACGA	59.784	20	GACAGCACCTCCAACCTCTC	59.841	20	213	\N
21326_singlet_RC	(ACA)6	18	GGGCTCATTTTGCTGTTTTC	59.691	20	CCCAACTTGCTTGGGACTAA	60.103	20	133	\N
21327_singlet_RC	(TA)7	14	TCATTGGAAAGGTGTGGTCC	60.758	20	TCCAACACATGATTTCCTCATC	59.797	22	147	\N
21391_singlet_RC	(TA)6	12	GAACAACTGCGCTCAGCATA	60.165	20	CGGCTCAATAACACCTAAAACG	60.861	22	114	\N
21404_singlet_RC	(TC)6	12	GAAAGTAAAATCCCGCCTGG	60.792	20	CTCACCCAACGGTGAACG	61.158	18	258	\N
21615_singlet_RC	(CAA)6	18	TCAGATGGTGAACACCAGGA	60.088	20	TCTGCAGTATGGCTTGCATC	59.979	20	128	\N
21638_singlet_RC	(GGT)5	15	TTCACAAGAATTCCCCAAGC	60.051	20	CCAACAACAACAACCCACAG	59.89	20	165	\N
21748_singlet_RC	(GTT)7	21	ATCGTCCTTCATTTTTCCCC	60.131	20	CACTGCACTGATTCTGTCTGC	59.638	21	165	\N
21804_singlet_RC	(GAG)5	15	GATCAGACGGATTGGACGTT	59.934	20	ATCGCTGTTATTCTGACGGG	60.096	20	103	\N
21843_singlet_RC	(GT)6	12	CATGATGGCCACAACCTGTA	60.39	20	GACATGGCTTCTCCTTGGTC	59.661	20	217	\N
21878_singlet_RC	(TA)9	18	CTCAAATGGGGAAAGGGAAG	60.787	20	GCACATGGCTTGACAATGAC	60.128	20	181	\N
21895_singlet_RC	(ACA)5	15	TTACCTACGCATTCGTGCAG	59.895	20	TGGTTTTTATTCGCCCTTTG	59.937	20	174	\N
22080_singlet_RC	(TTAT)5	20	CGACAAGTAGCATCTTTGGG	58.379	20	ACGAAGGGTCTATTTCGCCT	60.096	20	199	\N
22089_singlet_RC	(GA)6	12	GCACATGTGACCCGATTAGA	59.527	20	ACTCTCGCAGCACCTTTGTT	60.058	20	151	\N
22256_singlet_RC	(AT)6	12	GTGCACGGAACATACACCTG	60.032	20	GGCGGGTCGAATGATATAGA	59.885	20	214	\N
22307_singlet_RC	(AAG)5	15	GCAAGGAGAGGAGGAGGTCT	59.952	20	TTGCTGGAGAAATCGAGGTT	59.813	20	246	\N
22465_singlet_RC	(TC)6	12	CGGGTCAGTCTTACTGAGCTTT	59.943	22	TACCCCACGAGATATCGACC	59.773	20	114	\N
22744_singlet_RC	(ACC)6	18	ACCCCAGCTAAAACCAGCTT	60.13	20	AAGCTGCGGTGTTTGGATAC	60.14	20	178	\N
22785_singlet_RC	(TATT)5	20	TTTTGACCGAGTCTTTGGTACA	59.649	22	GGAAACAGGAGGAAGGAGAAG	59.309	21	299	\N
22828_singlet_RC	(GTC)6	18	ACTTTCGGAAGAGTCGCTGA	60.134	20	GACGCAGACGAAAGACGATA	59.028	20	160	\N
22862_singlet_RC	(AT)8	16	TCAAACTCCTTTGAAATGTGATG	59.121	23	AAATGAATAACAGCTCCTAAGGG	57.957	23	189	\N
23107_singlet_RC	(TGG)5	15	AACTCACCTGCCGAATCAAC	60.119	20	ACAATCAAGGTGATGGCTCC	59.934	20	245	\N
23156_singlet_RC	(AATC)5	20	AAATGGCTATGTCTAGCCGC	59.347	20	GGCGATGGAGATAGGATCAA	59.998	20	254	\N
23170_singlet_RC	(CT)6	12	CGCTCTTCCTCTTCGCTTCT	61.294	20	CTCCACCGTCTTGAAGCACT	60.444	20	111	\N
23191_singlet_RC	(CA)6	12	TGATTGGAGCTCATTTCACA	57.743	20	GTATGCCCATCGCTTCATCT	60.066	20	143	\N
23636_singlet_RC	(CAA)5	15	GACTCTTCCGACCAATCGAA	60.195	20	TGGAGCCCAGATTTCCACTA	60.594	20	140	\N
23722_singlet_RC	(AAG)6	18	ACCCACTTCATCACCGACTC	59.969	20	CGACACATGCTCAGGACATC	60.279	20	173	\N
23846_singlet_RC	(CT)7	14	CATACGTGGATGCTGGTGTC	59.992	20	AGGAAATCTTTGGTCCCCTG	60.298	20	288	\N
23933_singlet_RC	(GC)6	12	CAAGGAACGCATCTTCGAG	59.531	19	GTCTACAGGGAGTCAAGCGG	59.867	20	169	\N
24077_singlet_RC	(CAA)5	15	AAGGAATAGCTCATGCAATGG	59.196	21	TTTGCCAAATGAGACTGGTG	59.691	20	201	\N
24181_singlet_RC	(AG)8	16	GCAACCGGAGTATCAGGGTA	59.955	20	CAGGTAACACGCCTCTCCC	60.662	19	218	\N
24206_singlet_RC	(AG)7	14	GCCATGTCCTTGATCTGAGC	60.779	20	TTTCGTCAAACACGCAAGAG	60.027	20	208	\N
24402_singlet_RC	(TTG)5	15	ACCTCAACTTGCTTGGCACT	59.914	20	CTTCCATCAGAGCTGTTCTCAG	59.232	22	143	\N
24841_singlet_RC	(TA)6	12	TCAAAATCCATTTTCAACCCA	60.153	21	CCATGGATAACAAATTAAACGTACA	59.168	25	253	\N
24914_singlet_RC	(TTG)7	21	TGCGATAAAGTCAGCTGTTTG	59.122	21	CTCACAACAACACCACCACC	59.89	20	150	\N
25092_singlet_RC	(TTC)5	15	TGAAGATGATGAGGCTGTCG	59.942	20	AACCCACAAAATCAGCCTTG	59.971	20	257	\N
25101_singlet_RC	(TG)6	12	AAACTTGAACACCCTGGTCC	58.891	20	TATTGGATGAGGATGGCACA	59.883	20	155	\N
25775_singlet_RC	(TG)6	12	CTGCGTGTATGCGAGTGTTT	59.935	20	TCAAGCGGAACAAAAGACAA	59.439	20	123	\N
25795_singlet_RC	(CAA)5	15	TGCAATTGTGGACTTGTGGT	60.008	20	TTGCTTCCGCTTACTCTGGT	60.015	20	161	\N
25835_singlet_RC	(CT)9	18	TCATCAGTCGCTTTCATTCG	59.948	20	TTCCATCCCACATACCGATT	60.014	20	300	\N
25891_singlet_RC	(TC)7	14	TGGGGACTCAATGACTTCTTTT	59.976	22	CTCAGGTTCTCCATCCCAAA	60.042	20	195	\N
26239_singlet_RC	(CTT)5	15	GCCACTGGTAAGTGGTCACA	59.597	20	CACACACACCAAGATCACCC	59.846	20	126	\N
26323_singlet_RC	(AG)6	12	TTGTCGCCTTCCATTAGCTT	59.845	20	TGAGAGGTGATACTTGTGTCTCG	59.41	23	239	\N
26800_singlet_RC	(TCA)5	15	TGCAACAACAAACAGCAACA	59.919	20	TCTGGATGGTTGTGGAGAAA	59.059	20	254	\N
26898_singlet_RC	(AT)6	12	CCAGATGCAAGAATCGTTTT	57.821	20	AAAAGTGATGGGACGGATGA	60.317	20	122	\N
27127_singlet_RC	(TC)9	18	CCCCTTCACCATTTTTCTCA	59.903	20	CTATCCATGGGGCAAAGAGA	60.029	20	221	\N
27378_singlet_RC	(TTG)5	15	TATTGCTGTTCTTGCCGTTG	59.872	20	TCTACACCAACGCTGTGTCC	59.751	20	159	\N
27556_singlet_RC	(GT)8	16	AGCTTCCACGCTTGAGCTAC	59.786	20	GCTCCCTCACTTGCCCTACT	60.786	20	208	\N
27558_singlet_RC	(TA)6	12	ATCTTGATTTGGGGATGCAC	59.756	20	TTCAACAGATTTTGGCATAGGA	59.586	22	176	\N
27836_singlet_RC	(AG)6	12	AAAGATTGAGATCATCAAAGCTCA	59.398	24	AACCCTTTCGAGATCCAAGA	58.715	20	102	\N
27872_singlet_RC	(AG)9	18	TTATTTTTCCACCGACCAGC	59.938	20	AGCGCTCCTGTTCTTTCTTC	58.817	20	142	\N
27939_singlet_RC	(AT)7	14	CTCACCCATCCCGAGACTTA	60.065	20	GGGGGTGAGTGCTCATACTG	60.533	20	153	\N
28523_singlet_RC	(TA)7	14	ACACAACTTAGACCGGGTGG	59.884	20	TGCTTGGTTATAATGTAGTTATCATGT	57.459	27	243	\N
28780_singlet_RC	(AT)7	14	GAAAAATGCCACTTTACGGC	59.592	20	CGAAGGCTAACACGTTAGGAA	59.411	21	162	\N
29106_singlet_RC	(GAGAGG)5	30	GATGCGTGGACCCCAACT	61.962	18	GGAGCTTGGTAGGTCCCTTT	59.576	20	199	\N
29183_singlet_RC	(GC)6	12	GTGATCCAATTTTTGGTGGC	60.177	20	ACTCGTCCAGGAGCGCAT	62.001	18	104	\N
29204_singlet_RC	(TC)6	12	CCCATGAAGCCTTGCATATT	59.923	20	GAGATGCCGAGCTCAAGAAC	60.104	20	159	\N
29340_singlet_RC	(GGC)5	15	ATATGCTGACATGGGAAGGC	59.923	20	GGACAGGACCAAACCTTTCA	59.943	20	166	\N
29677_singlet_RC	(GTAG)5	20	AATCGATCGAAGTAATGCGG	60.06	20	ACAATCCGAAGGTTTCGTTG	59.971	20	221	\N
29757_singlet_RC	(CTTT)5	20	GGATGAATCCAGACAAACAGC	59.546	21	AAAGTACAGCAAGGGAGCGA	60.015	20	169	\N
29758_singlet_RC	(GC)6	12	CGGCACTGACTACGACTTCA	60.049	20	GCCGTCGTCAGAAGATTGTT	60.263	20	102	\N
29761_singlet_RC	(GCC)5	15	CTTCAGAACCCGTTCTCGCT	61.844	20	GGTTACCTTGAAGTCGACGC	59.74	20	222	\N
29957_singlet_RC	(CGC)5	15	TATTTGTTCTCGCGCACGTA	60.412	20	GGCCGACTTACGAAACATCA	61.032	20	283	\N
30177_singlet_RC	(AT)8	16	GAAGAACGAAAACGAATGCC	59.691	20	GGGTGGCCAGGAGGTAGTAT	60.212	20	106	\N
30218_singlet_RC	(GAAA)5	20	TGTTTACGCCATAGCTGCAC	59.902	20	GAATCTCATCAAGGCCATCC	59.445	20	278	\N
30406_singlet_RC	(CAT)5	15	TTCAAACGGCATCATCAAAA	60.051	20	GTGTGAGCACAACTCGGAAA	59.88	20	186	\N
30414_singlet_RC	(AGT)5	15	TCTCTCATCCCCTCCTCTCA	59.871	20	GAATAAAACACTAATTTAGGCATTAGC	57.447	27	216	\N
30567_singlet_RC	(AC)10	20	GAAAGTCGGTGGAGGATGAA	60.05	20	CAACGGATACGCCTAGCTACT	58.576	21	225	\N
30709_singlet_RC	(AG)7	14	AAGGTGGAGGAAGACGGAGA	61.16	20	TATACATGGTCCAAGCGCAA	60.096	20	122	\N
31063_singlet_RC	(TG)8	16	GTGCTTTCACGCAGTTGGTA	59.911	20	CACCACACACAACCACACAC	59.312	20	280	\N
31125_singlet_RC	(GA)6	12	TCCACTTGCATGTGACAACA	59.705	20	CTGGCTTCTAGCAACCAAGA	58.256	20	190	\N
31686_singlet_RC	(GCC)5	15	GGGTCTGCCTACTTCGATGA	60.218	20	GTGCAAGGGATAGCCTGATG	60.624	20	218	\N
31930_singlet_RC	(TA)8	16	CCCTTTTGATTAATTTCCCTGC	60.96	22	GGCATTGGGAAAAATAGGGT	60.02	20	115	\N
32086_singlet_RC	(GAG)5	15	GATACTCAGCCTCGGTGCTC	59.981	20	TATCCGTGAGGCTCCCTAAA	59.662	20	210	\N
32257_singlet_RC	(TGCC)5	20	GAGCTCTCGTGTTCGTGTCA	60.187	20	GTTTGCCGTGCTTCATTTCT	60.257	20	219	\N
32262_singlet_RC	(CA)6	12	CAACAACTCACCCACAGAACA	59.626	21	CCAAAGGAGCCCTAACCTTC	60.068	20	171	\N
32314_singlet_RC	(GACT)6	24	AAAGTCCATTTGGTCAACGC	59.978	20	GGCCTGTTACGACGAAATCT	59.198	20	185	\N
32387_singlet_RC	(AT)11	22	TGGTGGTTCCATCTGCAATA	59.924	20	TTTGTTGTCTTGTTTATTTTGGTTG	59.416	25	106	\N
32450_singlet_RC	(GAA)5	15	GGCATCTCAACCTCCAAGAA	60.195	20	GGCCATCTCTTCCTCATCGT	61.542	20	141	\N
32733_singlet_RC	(ATA)5	15	CTTTGGCACTTTGTCCATGA	59.691	20	GCAGCTGTTCCTTGTGTTCA	60.032	20	169	\N
32936_singlet_RC	(AT)9	18	CTTCAATTGGTCCAGGGTTG	60.345	20	TCTTGTTGTGAACGGGTACG	59.609	20	254	\N
33026_singlet_RC	(TTC)5	15	GCTTTTGGCCATAGAGACTTCA	60.741	22	TGATCAGGTCCAAGGTCTCC	60.048	20	107	\N
33134_singlet_RC	(ACA)5	15	AAACTTCATTGGCGCTGAGT	59.882	20	CCCAACTTGCTTGGGATAAA	59.931	20	117	\N
33280_singlet_RC	(GA)6	12	GGAGAGGTTTGCAAGCGATA	60.352	20	TGTACCCCACTCGATCTCTAAG	58.344	22	114	\N
33668_singlet_RC	(GT)7	14	GGGGGTGGTGGAGAGTAGAT	60.194	20	TCCGAAAGCTAAAGCACCAT	59.845	20	274	\N
33785_singlet_RC	(TTA)7	21	TAGGATTGCATTTCATGGCA	60.035	20	TTAGCACCGAATTTGGGAAG	60.067	20	254	\N
34250_singlet_RC	(AT)8	16	ATTCTACTGGACGTCGGCAC	60.142	20	TGGTCTAGGATGTGAGAGCAA	58.456	21	146	\N
34251_singlet_RC	(GTCG)5	20	CTGTAATCGGTGGTCCGTCT	59.989	20	GCTCGGCGAGATTTTAGTTG	59.982	20	281	\N
34363_singlet_RC	(AAG)6	18	GAAGAAGTACCGCTTCAGGG	58.934	20	GGAGGAGTCATCGTTGGAAA	60.05	20	109	\N
34559_singlet_RC	(TA)6	12	CCTATGGCTGGTAGCAAGGA	60.227	20	GCTCGATCAGTTGGTTGGTT	60.119	20	132	\N
35015_singlet_RC	(GT)6	12	CGTGAGGGCAGCTCCATT	62.379	18	CTACCACGGTGAGGTGTGTG	60.064	20	188	\N
35213_singlet_RC	(GGC)5	15	TGTCTGATCTGGACGTGCTC	59.988	20	GCTACCGATTGATTTCGGAG	59.668	20	140	\N
35230_singlet_RC	(AT)7	14	TTGCGTACTTTGCAGCAATC	60.021	20	TGCTATTCCTTGTAGAGATAACGA	57.358	24	109	\N
35385_singlet_RC	(AAG)5	15	GGGGTAAGGGATGACAACCT	60.052	20	GTCGTTGCTATTGGATGGCT	60.103	20	294	\N
35999_singlet_RC	(CCT)5	15	CGATAAGATGCTACTCGGGC	59.829	20	TCGACTTGATGTTGAGGACG	59.831	20	195	\N
36454_singlet_RC	(CCGTCT)6	36	CTCGACAATCTGATCCCGAC	60.622	20	GCGTGATCGAACTTGAGGT	58.817	19	201	\N
36478_singlet_RC	(GC)6	12	AGGGTGACCTGGGCCTAC	59.92	18	GTGATGTAGGCGGTTCCAC	58.948	19	222	\N
36524_singlet_RC	(CAA)5	15	TTTGATTAACAAATGGAAATGCT	57.774	23	TGCCCTCTGTTTTCTCCTTC	59.405	20	152	\N
36877_singlet_RC	(TC)6	12	AGAAGTCTGATCGCTTGGTCA	60.005	21	CCCACCTAACAGACCATCAA	58.414	20	137	\N
36988_singlet_RC	(TA)6	12	CTTGACACGGCTGTAAAAACA	58.881	21	ATGACGGTTTTTGAGGGACA	60.353	20	178	\N
37112_singlet_RC	(CTC)5	15	CCCTCACATATGCAGGAGGT	59.95	20	CCGAGGGAGAGTCATCAGAC	59.792	20	190	\N
37120_singlet_RC	(ATT)5	15	AAAATGGAGGGGCTATGATG	58.857	20	CTAAAAATTTGCCTCTGTCTCTTT	57.499	24	119	\N
37169_singlet_RC	(GC)6	12	TTGCTAGCTGTTGCCATTTG	60.014	20	TAATCATCAGTCCCGCAATG	59.499	20	138	\N
37680_singlet_RC	(GA)6	12	CTCTTCCTGTGCGCTAAACC	60.015	20	TTTCTTCCTCACCAACCGAG	60.224	20	243	\N
37815_singlet_RC	(AC)6	12	TTTTCCAAGGGAGGAAAGAT	57.704	20	CCAGGGTCGTGAAGCATAGT	60.134	20	278	\N
38105_singlet_RC	(GCT)5	15	ATGCCACTTGTGGGTTTAGG	59.853	20	GACGGATGGCCTAGGGTAG	59.517	19	208	\N
38177_singlet_RC	(GAA)9	27	TGGCCAAAGGGTTAAGAAGA	59.679	20	TCGTCTGCTGATGAGACTGG	60.138	20	287	\N
38469_singlet_RC	(AT)6	12	ATCCGAGCACTTCATCAACC	60.081	20	GAGTATGCGTGCGTGTGTTT	59.794	20	142	\N
38958_singlet_RC	(TTG)5	15	GTTGCTTCCGCTTATTCTGC	59.988	20	AACAAGCATTGCCAAGAACC	60.118	20	170	\N
39184_singlet_RC	(TGG)5	15	CTCAGTCATCGCCTTCATCA	59.942	20	CATGCCTCCAAAATAAGGGA	59.894	20	113	\N
39234_singlet_RC	(CGA)5	15	GGTCGCGTTGAAGACCAG	60.402	18	GGAGAGTGCTGAACCGGAC	60.823	19	114	\N
39247_singlet_RC	(CTT)5	15	CCACGAGCTTCTTGATCTCC	59.95	20	TCCAGCACAAGGTGTCAGTG	60.939	20	241	\N
39634_singlet_RC	(CA)6	12	GATGGCAGGAACAACCAAGT	59.973	20	AGACCCTGGTGTCAAAGTGG	60.002	20	251	\N
39702_singlet_RC	(AG)9	18	GATTCGTCGGAGCTCGATAG	59.939	20	CGCGATTGAAATAGCTTGGT	60.23	20	212	\N
39960_singlet_RC	(AT)7	14	AACATGGCCTAAAGCAAACG	60.131	20	CGATCGTCTTAAGGAACCGA	60.206	20	112	\N
40043_singlet_RC	(AG)7	14	TGCGCTTTCTAATTTCTGGG	60.335	20	CTACCCACTTCTCACCGAGC	59.867	20	182	\N
40133_singlet_RC	(GA)6	12	GATCGAAAACGACTCCTTGC	59.82	20	GGCTTTGTCTTTGTATGTTGTTTT	58.72	24	108	\N
40158_singlet_RC	(GC)6	12	ATACGTTTCCACGGAAGTGC	60	20	ATTGCATCGAACAGGCTACC	60.103	20	130	\N
40368_singlet_RC	(AGC)5	15	GACAACAACAGCCAGACCAC	59.156	20	GAGCCACGAGAGTTCATCCT	59.41	20	264	\N
40395_singlet_RC	(CCG)5	15	GTTGAACGTGGTGCAGGAG	60.302	19	CTCTCGGCTCGTTTGGTTAG	60.008	20	165	\N
40496_singlet_RC	(GC)7	14	GACAAGACGTTCGTCCCACT	60.159	20	CTCGAAGTCGAGGTGCAGT	59.14	19	210	\N
41005_singlet_RC	(GA)6	12	CTGGTGAAGTGAACTCAAGGG	59.748	21	CTGGCTAGCTGCTTCCTCTC	59.478	20	100	\N
41252_singlet_RC	(CT)7	14	AGTTTATGACTCCCACCCCC	60.052	20	TCCTGCGTAAGATGCATAACTT	58.924	22	178	\N
41329_singlet_RC	(AC)6	12	TCCTACATGCAGAGATCCAGTG	60.277	22	ATTCAAACCCGTTACGTGGA	60.227	20	106	\N
41456_singlet_RC	(CAG)6	18	GAGAGGAGGGGAAAGGTGAC	60.05	20	GGTTCGTATATGTACCGCCG	60.23	20	146	\N
41463_singlet_RC	(AT)7	14	CGGTGATCTGGTTCCAAAGT	59.966	20	GGCGAACCAACCTCAGTAAA	60.11	20	187	\N
41500_singlet_RC	(AC)6	12	TGAACACCACGCAAACTTGT	60.199	20	TCAGCTACCTAGGATTGATGATCT	58.455	24	252	\N
41791_singlet_RC	(AT)6	12	CGTGTTGGCGCATATAGACA	60.687	20	CCACCAGGCACTCTATACGG	60.529	20	142	\N
42170_singlet_RC	(GT)7	14	GCCGGATTTGTAGATGCAAG	60.606	20	AGCTGGCACTCACACACAAG	60.096	20	137	\N
42207_singlet_RC	(TC)6	12	TGGTTCCACTGTCGCTAGGT	60.711	20	TGGACTGGATGTTGTAGCCA	60.112	20	106	\N
42292_singlet_RC	(CCG)6	18	ATTCGAACCTGAGCCCCA	61.586	18	CATCATGAGCAGCGAAGTGT	60.016	20	148	\N
42347_singlet_RC	(GTT)5	15	GCATCAAGTAGCCTACCCCA	60.096	20	TCTCAGATTGTGTGCTGCAA	59.113	20	104	\N
42393_singlet_RC	(AT)7	14	GGTGTGATGCACATGGCTAC	59.999	20	GTTTGGTTGGTTGGTTTGCT	59.875	20	116	\N
42460_singlet_RC	(AG)6	12	GGGGAGTCAAATCCCCTAGA	60.264	20	GGGGTCTAGGTACCCCTTCA	60.183	20	138	\N
42751_singlet_RC	(CA)7	14	TTTTGTAAATAGGGGCGCAG	60.089	20	CGAGTGTTTGTGTGTGCATTT	59.673	21	168	\N
42762_singlet_RC	(TC)8	16	AAGCCATTGGAGAGGAGGTC	60.596	20	CCACTCTAGAGAGAGCGGGG	61.442	20	146	\N
42862_singlet_RC	(TG)9	18	CAGACGTGCACACTTTTCCT	58.932	20	TGATGGGTGGTACAGTGGAA	59.806	20	163	\N
43257_singlet_RC	(GT)6	12	TGTCTTACATATTGTGTATGTGCTTCA	59.907	27	CGGCAAGAACACAGTTAGGG	60.679	20	265	\N
43540_singlet_RC	(AG)6	12	GTTTGGATCCTTTGCAGGAA	60.051	20	CATGACGTGTTAAATTCCTTTGA	59.042	23	123	\N
43677_singlet_RC	(CGC)5	15	CATTGAAATCTCCACCGTCT	57.58	20	CAGGAGATCGACAGGAAGGA	60.34	20	113	\N
43824_singlet_RC	(AT)7	14	AAAAAGAATGGAGACAGAAGCC	58.894	22	AGTGTTGCTGTCTATTGGATGG	59.125	22	114	\N
43884_singlet_RC	(CTT)5	15	GACCTTGTTGCAACTCCTGG	60.69	20	GAAACTGACAACAACCAGCG	59.339	20	128	\N
43898_singlet_RC	(AT)8	16	CATCGATCCTCATCGCCTAC	60.591	20	ATATACGCACACCATGCGTC	59.454	20	102	\N
43926_singlet_RC	(CAA)5	15	GCATTTTTCCCCATATCCCT	59.984	20	GCTGAGTTTGGGTGGTGAGT	60.159	20	171	\N
44094_singlet_RC	(TA)11	22	GTTCGCCGTAGTGGGTTTTA	59.996	20	ATCACCACCCCACTCATCAT	60.056	20	154	\N
45036_singlet_RC	(GTT)5	15	GCTGCTTACCACCCAGACTC	59.874	20	GCAACAGCAACACCAACAAC	60.207	20	129	\N
45049_singlet_RC	(GC)6	12	CTTGGAGCTCGTGCTGACTT	60.733	20	AGCACCGATGAGGAGCAC	59.944	18	184	\N
45125_singlet_RC	(CT)6	12	GCGTTCGTTCGTCAGACTTT	60.44	20	CTAGACTCGTCGTCGCCTTC	60.156	20	211	\N
45243_singlet_RC	(AGG)5	15	GCCAAGAGGAGAGGACCC	59.723	18	ATGGTTCCAGTACGAGCCAC	59.997	20	197	\N
45350_singlet_RC	(GTT)7	21	GTGATCTTCGGTTCCTCCAA	60.05	20	CCAATAGGATAGGATCTGCCA	59.009	21	270	\N
45747_singlet_RC	(AC)15	30	GCGTGCAAAGGGTTAATGTA	58.701	20	CAACCATTTGTTTAGGTAACCACT	58.489	24	171	\N
45901_singlet_RC	(TGA)6	18	GGGCAGCTAGGGAATCTGTC	61.126	20	CCCTTCCTCTTCTTCCTCCT	58.876	20	110	\N
46220_singlet_RC	(CA)7	14	CGACTCAGTCAAAGTGGAAAGA	59.515	22	ATTGCAGTGGGCAACCTATC	59.962	20	242	\N
46234_singlet_RC	(CGT)5	15	TTCATCATCGTTGGTGTCGT	59.967	20	ACGGGGAATTGGAAGAAGAC	60.306	20	161	\N
46352_singlet_RC	(TTC)6	18	ACTACGTCGTCGGTTTCCAC	60.035	20	GTTCTGCGTCCAAGCTGTC	59.567	19	109	\N
46702_singlet_RC	(CT)7	14	AGAGAAGGGAAGGCAGAAGG	59.95	20	CTGTTGACTGGGTGGTGGTT	60.872	20	155	\N
46852_singlet_RC	(AG)8	16	CAAGCAAAAGACCGAGATCA	58.999	20	ACCCTTTGGGATCCAAGACT	59.795	20	110	\N
47160_singlet_RC	(TA)10	20	GTAATGCAAAGAACTCCGGC	59.713	20	CGATATCTGGGGTACGAGGA	59.91	20	234	\N
47306_singlet_RC	(ACA)6	18	GCATTTGCATTGAGCCATTT	60.982	20	CTAACCCAATTTGCTTGGGA	59.931	20	103	\N
47504_singlet_RC	(TC)10	20	GGTTAAACGACTGAATGTGTGG	59.401	22	CTTTAAAAGGGAGGGAGGGA	59.522	20	134	\N
48065_singlet_RC	(GAT)6	18	ATGGGCGCCATTTGATATT	60.132	19	TTGTTCGTCGTTAGTCGTCG	59.904	20	177	\N
48356_singlet_RC	(CTC)5	15	AATGGCTTTCAAGGAGAGCA	59.955	20	GTGTCGATCGTCATCGGAG	60.222	19	169	\N
48575_singlet_RC	(TA)7	14	GCCAAACTGACCTACCCTGA	60.111	20	ACCCTAGGTGACGAATAGCG	59.218	20	126	\N
48831_singlet_RC	(CT)6	12	GCTTCCCCTTTTCGTCGT	60.195	18	GGATGCAAGCACAAGAGGAT	60.226	20	147	\N
49264_singlet_RC	(TA)6	12	CACTGCTTGGGCTCCTTAAA	60.378	20	TCATCAATCACGGTCCAAAA	59.9	20	300	\N
49421_singlet_RC	(GCA)5	15	TGTTCCCGATACACCTGAAA	58.973	20	CGTTGTTCTTGCTGTTTTCTTC	59.064	22	217	\N
49681_singlet_RC	(GCG)6	18	CAGACAGAGTAAGGGCGAGC	60.156	20	CAAGCAGTGCTCCACGTTTA	60.05	20	183	\N
49937_singlet_RC	(TG)6	12	TGGGTTTGTTCATTTCGTCA	59.941	20	ACTCAGTCATGTGTCGAGCC	58.836	20	211	\N
50261_singlet_RC	(GGT)5	15	CAGCCTTTGTGCACCTTACA	59.904	20	CAATTGCTCATGCCTCTTGA	59.948	20	112	\N
50369_singlet_RC	(TAG)6	18	TATGATGGCAGTGCGATTTC	59.652	20	GGCAGCAGTAACAGTCAGCA	60.207	20	152	\N
50436_singlet_RC	(TTC)6	18	GTAGTCCAGCGCGAACACC	61.827	19	AGAAAAAGCAAACGGCGATA	59.853	20	262	\N
50451_singlet_RC	(CA)6	12	AGGTCCTTTTAGACCGCTCC	59.713	20	CCTACGTCAACGGGAGAGAG	59.861	20	103	\N
50582_singlet_RC	(AT)7	14	GTCAGTGGCTTGATCAGGGT	60.12	20	GGTCGTTGTCTTCCTCCACT	59.153	20	222	\N
50630_singlet_RC	(CT)6	12	AACGATCTGGGACTCCAATG	59.927	20	GCTCGCAAGTTCATTCTTTG	58.651	20	247	\N
50840_singlet_RC	(TG)6	12	GTAACGGGAGTGGGATGAGA	59.927	20	TGAGGCGATGTAAGATCGTG	59.823	20	193	\N
50865_singlet_RC	(GA)6	12	GAGAATGGTACCTTGCGCT	57.907	19	TCAGGCTTTACCTTGTTATTGTTTT	59.543	25	101	\N
52431_singlet_RC	(AT)8	16	TGAAACAAGGTAGAGAGTAATGGTCA	60.429	26	TGCTTCTGCCTAAAGCATTTC	59.622	21	214	\N
52780_singlet_RC	(TGC)7	21	ACTGCGGGATACTGCCATAC	59.985	20	CGGAGACGACGAAGAAGAAG	60.126	20	107	\N
52841_singlet_RC	(CTC)6	18	CTCATCCTCATCCTCACCGT	60.072	20	TGTTCAGCCAAACACCAAAA	60.127	20	116	\N
53754_singlet_RC	(GTT)5	15	TGAGCGTTGTGGTCATCAAG	60.873	20	CACGAGAACACGATCAGCAT	59.862	20	115	\N
54323_singlet_RC	(GAG)6	18	TTTTGGCTCATGTGGTTTCA	60.088	20	CTCCTCCTTAACACGCTGCT	59.639	20	297	\N
54358_singlet_RC	(CAA)6	18	ACAAGAAACAGCCAGTGCAA	59.49	20	GGCTGCATATTGTTGAGGGT	59.962	20	131	\N
54789_singlet_RC	(GT)6	12	CGATGCTGATTGAGTTCCAA	59.799	20	TTTTCTCCAAGATGCGAACC	60.192	20	106	\N
54892_singlet_RC	(AT)8	16	GAGAAGCGATTCCGTGAACT	59.434	20	TGTGTGTCACATGGACAAGTTT	58.959	22	221	\N
54963_singlet_RC	(AC)7	14	CACTTGGTTCCCCAAACCTA	59.824	20	ACCGTACGCCGAATAGTGAC	60.022	20	106	\N
55033_singlet_RC	(TTG)6	18	GGGTGGTGAGTAGTTGCTCC	59.579	20	ACCTTGTCCACGACCTCATC	59.969	20	218	\N
55334_singlet_RC	(CAC)5	15	TGGACGACGACTCAACTCTG	60.022	20	GAGCGGAGTAGCGAAGTTCA	60.678	20	296	\N
55557_singlet_RC	(GAC)5	15	CAACTTCGACTTCGACGACA	60.025	20	GGTGGTGGTGACGATCTTG	59.945	19	100	\N
56072_singlet_RC	(TA)6	12	GCTGGCGCTTCAGTGTAATA	59.09	20	TGGGGGTCGTACCTATCATT	59.126	20	104	\N
56249_singlet_RC	(AATA)6	24	GCGTCTGAATCAACGACAAA	59.847	20	CTCAAACGTTCATATCGATGAGT	58.277	23	138	\N
56293_singlet_RC	(AT)7	14	GGTGGTTGGTTGGACCTTTA	59.688	20	CCGGTTGGCTGGTCTAAGT	60.119	19	105	\N
56616_singlet_RC	(CGG)5	15	ACAGCAACAGCTAAGCCCAC	60.462	20	TTCTCCTCGGCAACATCTTC	60.34	20	173	\N
56637_singlet_RC	(TG)6	12	AGGTTCGGTTCCTGCTTCTC	60.766	20	AAGTCAAGCTCCCAAGTCCA	59.844	20	120	\N
58063_singlet_RC	(GT)6	12	ATGCGGTTACCGTCAAGAAC	60	20	GCTAATCCAATACCCGATCAA	58.912	21	116	\N
59722_singlet_RC	(CA)6	12	CACACGCATGCACAGACATA	60.347	20	AGGCAACATCGACATGGTTT	60.384	20	116	\N
59926_singlet_RC	(TAA)5	15	TTGAATATGACGAATGATCAAACA	59.367	24	TTGGTCTGCTAGACAACGGA	59.44	20	158	\N
60028_singlet_RC	(GACA)5	20	AGTGGGAGGAGAAGCAGGTT	60.252	20	TCGCTCTCTCTCCGTCTCTC	59.969	20	113	\N
60097_singlet_RC	(GGC)5	15	GTCAAGGCTCCCTCGCTG	62.11	18	CTGAGCTTTTGTCTCGGGTC	59.989	20	188	\N
60924_singlet_RC	(GT)6	12	GAGAGAACGTCGCCTGTCTT	59.604	20	TCATTCAACTGCATTCAACAAA	59.206	22	146	\N
Contig70_RS	(AATG)5	20	AGATGATCGGCCACTTCTGT	59.685	20	AATATAGGTGGGTTTGGGGC	59.909	20	177	\N
Contig202_RS	(GTC)5	15	CTCCGTCACCTGTTTCGTTT	60.149	20	GCTTGCGACCAGAAAAAGAC	60	20	260	\N
Contig429_RS	(CAGA)7	28	CAACACCTATCACCACGACG	60.025	20	GCAGTCAAGGGAGATCCTGA	60.349	20	281	\N
Contig469_RS	(TAGAT)5	25	GCATTCGGATCTTAGCGACT	59.439	20	CAGGAGAGGAAGGAAGGGAG	60.319	20	294	\N
Contig481_RS	(GC)6	12	AGATCTTCGGCAACACCTTG	60.255	20	AAATATTTGAAATCCCCGGC	59.988	20	256	\N
Contig811_RS	(TTG)5	15	GCTCAATTGTAGGCAGAGGG	59.836	20	TGAGTGCTGGTGTGTTGTGA	59.905	20	281	\N
Contig1282_RS	(GC)6	12	TACATCCATTGCCGACGTTA	59.953	20	ATCGCGGAGTTTGAGAACAC	60.263	20	182	\N
Contig1462_RS	(GCA)5	15	CATTCAGCTGTGGTCTGGTG	60.309	20	AGAGGCGAGCGACTGTGTAT	60.043	20	235	\N
[truncated: 1,711 more rows]
